# Supplementary material for: Tau binding protein CAPON induces tau aggregation and neurodegeneration
Source: Nat Commun. 2019 Jun 3;10:2394. doi: 10.1038/s41467-019-10278-x (PMC6546774; doi:10.1038/s41467-019-10278-x)
Supplement: Supplementary file 4 — Supplementary Data 1 [file 41467_2019_10278_MOESM4_ESM.xlsx]

## Sheet: Sheet1
prot_hit_num	prot_acc	prot_desc	prot_score	prot_mass	prot_matches	prot_matches_sig	prot_sequences	prot_sequences_sig
3	TAU_MOUSE	Microtubule-associated protein tau OS=Mus musculus GN=Mapt PE=1 SV=3	1291	76539	144	95	24	19
13	TBB4A_MOUSE	Tubulin beta-4A chain OS=Mus musculus GN=Tubb4a PE=1 SV=3	855	50010	37	27	14	14
27	KCC2B_MOUSE	Calcium/calmodulin-dependent protein kinase type II subunit beta OS=Mus musculus GN=Camk2b PE=1 SV=2	391	61164	10	6	9	5
29	K2C1_MOUSE	Keratin, type II cytoskeletal 1 OS=Mus musculus GN=Krt1 PE=1 SV=4	354	66079	12	10	6	4
30	PABP1_MOUSE	Polyadenylate-binding protein 1 OS=Mus musculus GN=Pabpc1 PE=1 SV=2	345	70854	7	6	7	6
33	K1C10_MOUSE	Keratin, type I cytoskeletal 10 OS=Mus musculus GN=Krt10 PE=1 SV=3	330	57906	10	6	8	5
35	1433T_MOUSE	14-3-3 protein theta OS=Mus musculus GN=Ywhaq PE=1 SV=1	326	28046	8	4	8	4
36	K2C75_MOUSE	Keratin, type II cytoskeletal 75 OS=Mus musculus GN=Krt75 PE=1 SV=1	325	59932	10	5	7	2
37	K2C5_MOUSE	Keratin, type II cytoskeletal 5 OS=Mus musculus GN=Krt5 PE=1 SV=1	320	61957	9	4	8	3
38	NSF_MOUSE	Vesicle-fusing ATPase OS=Mus musculus GN=Nsf PE=1 SV=2	317	83131	11	4	9	4
40	VAMP2_MOUSE	Vesicle-associated membrane protein 2 OS=Mus musculus GN=Vamp2 PE=1 SV=2	304	12740	8	5	4	3
43	DCTN2_MOUSE	Dynactin subunit 2 OS=Mus musculus GN=Dctn2 PE=1 SV=3	278	44204	7	5	6	5
44	SYT1_MOUSE	Synaptotagmin-1 OS=Mus musculus GN=Syt1 PE=1 SV=1	276	47730	7	4	6	4
46	1433E_MOUSE	14-3-3 protein epsilon OS=Mus musculus GN=Ywhae PE=1 SV=1	269	29326	6	4	6	4
48	K2C73_MOUSE	Keratin, type II cytoskeletal 73 OS=Mus musculus GN=Krt73 PE=1 SV=1	256	59502	11	4	7	2
49	1433F_MOUSE	14-3-3 protein eta OS=Mus musculus GN=Ywhah PE=1 SV=2	251	28365	7	4	7	4
51	K2C4_MOUSE	Keratin, type II cytoskeletal 4 OS=Mus musculus GN=Krt4 PE=1 SV=2	241	56590	10	5	6	2
52	K2C79_MOUSE	Keratin, type II cytoskeletal 79 OS=Mus musculus GN=Krt79 PE=1 SV=2	240	57802	6	4	4	2
54	RS3_MOUSE	40S ribosomal protein S3 OS=Mus musculus GN=Rps3 PE=1 SV=1	222	26828	7	3	6	3
55	1433B_MOUSE	14-3-3 protein beta/alpha OS=Mus musculus GN=Ywhab PE=1 SV=3	208	28183	9	3	6	3
56	K22E_MOUSE	Keratin, type II cytoskeletal 2 epidermal OS=Mus musculus GN=Krt2 PE=1 SV=1	207	71336	10	1	8	1
57	CN166_MOUSE	UPF0568 protein C14orf166 homolog OS=Mus musculus PE=2 SV=1	204	28249	5	2	4	2
59	ANM5_MOUSE	Protein arginine N-methyltransferase 5 OS=Mus musculus GN=Prmt5 PE=1 SV=3	202	73318	7	3	6	3
60	2AAA_MOUSE	Serine/threonine-protein phosphatase 2A 65 kDa regulatory subunit A alpha isoform OS=Mus musculus GN=Ppp2r1a PE=1 SV=3	200	66079	4	2	4	2
61	K1C14_MOUSE	Keratin, type I cytoskeletal 14 OS=Mus musculus GN=Krt14 PE=1 SV=2	195	53176	7	4	5	3
66	RAB3A_MOUSE	Ras-related protein Rab-3A OS=Mus musculus GN=Rab3a PE=1 SV=1	178	25182	3	2	3	2
70	IF4B_MOUSE	Eukaryotic translation initiation factor 4B OS=Mus musculus GN=Eif4b PE=1 SV=1	161	68970	4	1	4	1
71	SV2A_MOUSE	Synaptic vesicle glycoprotein 2A OS=Mus musculus GN=Sv2a PE=1 SV=1	161	83392	3	3	3	3
72	RL13_MOUSE	60S ribosomal protein L13 OS=Mus musculus GN=Rpl13 PE=2 SV=3	160	24348	4	2	4	2
73	CAPZB_MOUSE	F-actin-capping protein subunit beta OS=Mus musculus GN=Capzb PE=1 SV=3	154	31611	4	2	4	2
74	CE290_MOUSE	Centrosomal protein of 290 kDa OS=Mus musculus GN=Cep290 PE=1 SV=2	153	289241	8	1	7	1
75	RL28_MOUSE	60S ribosomal protein L28 OS=Mus musculus GN=Rpl28 PE=1 SV=2	152	15781	5	2	5	2
77	DPYL2_MOUSE	Dihydropyrimidinase-related protein 2 OS=Mus musculus GN=Dpysl2 PE=1 SV=2	148	62638	4	3	4	3
78	GLNA_MOUSE	Glutamine synthetase OS=Mus musculus GN=Glul PE=1 SV=6	148	42834	3	2	3	2
80	RS10_MOUSE	40S ribosomal protein S10 OS=Mus musculus GN=Rps10 PE=1 SV=1	140	18904	3	3	3	3
81	HBB1_MOUSE	Hemoglobin subunit beta-1 OS=Mus musculus GN=Hbb-b1 PE=1 SV=2	140	15944	15	9	3	2
82	CAP2_MOUSE	Adenylyl cyclase-associated protein 2 OS=Mus musculus GN=Cap2 PE=1 SV=1	139	53114	4	1	4	1
83	CUL5_MOUSE	Cullin-5 OS=Mus musculus GN=Cul5 PE=1 SV=3	139	91486	6	1	6	1
84	VP13C_MOUSE	Vacuolar protein sorting-associated protein 13C OS=Mus musculus GN=Vps13c PE=1 SV=2	139	422162	8	0	6	0
85	MY18A_MOUSE	Unconventional myosin-XVIIIa OS=Mus musculus GN=Myo18a PE=1 SV=2	137	233637	6	1	5	1
86	K1C42_MOUSE	Keratin, type I cytoskeletal 42 OS=Mus musculus GN=Krt42 PE=1 SV=1	137	50444	5	3	4	2
87	OFD1_MOUSE	Oral-facial-digital syndrome 1 protein homolog OS=Mus musculus GN=Ofd1 PE=1 SV=1	135	117728	6	2	5	1
88	RL26_MOUSE	60S ribosomal protein L26 OS=Mus musculus GN=Rpl26 PE=2 SV=1	134	17248	4	1	4	1
89	CHD1_MOUSE	Chromodomain-helicase-DNA-binding protein 1 OS=Mus musculus GN=Chd1 PE=1 SV=3	134	197575	8	2	6	1
91	VPP1_MOUSE	V-type proton ATPase 116 kDa subunit a isoform 1 OS=Mus musculus GN=Atp6v0a1 PE=1 SV=3	132	97203	4	4	3	3
92	HS71L_MOUSE	Heat shock 70 kDa protein 1-like OS=Mus musculus GN=Hspa1l PE=2 SV=4	132	70992	5	1	4	1
93	COR2B_MOUSE	Coronin-2B OS=Mus musculus GN=Coro2b PE=2 SV=2	132	55471	4	1	4	1
94	AKAP9_MOUSE	A-kinase anchor protein 9 OS=Mus musculus GN=Akap9 PE=2 SV=2	131	439138	9	0	6	0
97	KIF15_MOUSE	Kinesin-like protein KIF15 OS=Mus musculus GN=Kif15 PE=1 SV=1	128	161104	6	0	6	0
98	CAZA2_MOUSE	F-actin-capping protein subunit alpha-2 OS=Mus musculus GN=Capza2 PE=1 SV=3	127	33118	3	3	3	3
99	TPM3_MOUSE	Tropomyosin alpha-3 chain OS=Mus musculus GN=Tpm3 PE=1 SV=2	127	32900	4	1	4	1
100	SYNE1_MOUSE	Nesprin-1 OS=Mus musculus GN=Syne1 PE=1 SV=2	126	1016650	9	0	8	0
101	CYC_MOUSE	Cytochrome c, somatic OS=Mus musculus GN=Cycs PE=1 SV=2	125	11712	2	2	2	2
102	KI13A_MOUSE	Kinesin-like protein KIF13A OS=Mus musculus GN=Kif13a PE=1 SV=1	124	197288	5	1	5	1
104	ACTN1_MOUSE	Alpha-actinin-1 OS=Mus musculus GN=Actn1 PE=1 SV=1	123	103631	4	1	4	1
106	DYH3_MOUSE	Dynein heavy chain 3, axonemal OS=Mus musculus GN=Dnah3 PE=1 SV=2	122	470955	6	0	6	0
107	K2C71_MOUSE	Keratin, type II cytoskeletal 71 OS=Mus musculus GN=Krt71 PE=1 SV=1	120	57860	4	3	2	1
108	RL23A_MOUSE	60S ribosomal protein L23a OS=Mus musculus GN=Rpl23a PE=1 SV=1	118	17684	4	1	3	1
109	VGLU2_MOUSE	Vesicular glutamate transporter 2 OS=Mus musculus GN=Slc17a6 PE=1 SV=1	118	65203	3	1	3	1
110	MLL3_MOUSE	Histone-lysine N-methyltransferase MLL3 OS=Mus musculus GN=Mll3 PE=2 SV=2	117	547487	7	0	6	0
111	RS19_MOUSE	40S ribosomal protein S19 OS=Mus musculus GN=Rps19 PE=1 SV=3	117	16076	4	1	4	1
112	RS16_MOUSE	40S ribosomal protein S16 OS=Mus musculus GN=Rps16 PE=2 SV=4	117	16549	4	3	3	2
113	QCR6_MOUSE	Cytochrome b-c1 complex subunit 6, mitochondrial OS=Mus musculus GN=Uqcrh PE=1 SV=2	115	10713	4	3	3	2
114	SMTN_MOUSE	Smoothelin OS=Mus musculus GN=Smtn PE=2 SV=2	114	100798	6	0	5	0
115	ALBU_MOUSE	Serum albumin OS=Mus musculus GN=Alb PE=1 SV=3	113	70700	7	1	4	1
117	RN213_MOUSE	E3 ubiquitin-protein ligase RNF213 OS=Mus musculus GN=Rnf213 PE=2 SV=1	113	591426	6	0	5	0
118	NCOR1_MOUSE	Nuclear receptor corepressor 1 OS=Mus musculus GN=Ncor1 PE=1 SV=1	112	271503	5	0	4	0
120	UBP19_MOUSE	Ubiquitin carboxyl-terminal hydrolase 19 OS=Mus musculus GN=Usp19 PE=2 SV=1	110	152222	4	1	4	1
121	SETB1_MOUSE	Histone-lysine N-methyltransferase SETDB1 OS=Mus musculus GN=Setdb1 PE=1 SV=1	109	146453	7	0	5	0
122	ERC2_MOUSE	ERC protein 2 OS=Mus musculus GN=Erc2 PE=1 SV=2	109	110742	5	0	5	0
123	SON_MOUSE	Protein SON OS=Mus musculus GN=Son PE=1 SV=2	109	265996	5	0	5	0
124	UBR4_MOUSE	E3 ubiquitin-protein ligase UBR4 OS=Mus musculus GN=Ubr4 PE=1 SV=1	109	578883	5	0	5	0
125	RBP2_MOUSE	E3 SUMO-protein ligase RanBP2 OS=Mus musculus GN=Ranbp2 PE=1 SV=2	108	344727	7	0	6	0
127	VIGLN_MOUSE	Vigilin OS=Mus musculus GN=Hdlbp PE=1 SV=1	105	142225	4	1	4	1
128	CROCC_MOUSE	Rootletin OS=Mus musculus GN=Crocc PE=1 SV=2	105	227379	5	1	5	1
130	KIF7_MOUSE	Kinesin-like protein KIF7 OS=Mus musculus GN=Kif7 PE=1 SV=1	104	152614	5	0	4	0
131	ATR_MOUSE	Serine/threonine-protein kinase ATR OS=Mus musculus GN=Atr PE=1 SV=2	104	303338	5	0	5	0
132	TR150_MOUSE	Thyroid hormone receptor-associated protein 3 OS=Mus musculus GN=Thrap3 PE=1 SV=1	103	108171	4	1	4	1
133	EVPL_MOUSE	Envoplakin OS=Mus musculus GN=Evpl PE=2 SV=3	103	233354	7	0	5	0
134	APC2_MOUSE	Adenomatous polyposis coli protein 2 OS=Mus musculus GN=Apc2 PE=1 SV=1	103	245213	6	0	5	0
135	SYPH_MOUSE	Synaptophysin OS=Mus musculus GN=Syp PE=1 SV=2	101	34288	5	3	2	2
136	K1109_MOUSE	Uncharacterized protein KIAA1109 OS=Mus musculus GN=Kiaa1109 PE=1 SV=4	101	559349	5	0	5	0
137	FLNA_MOUSE	Filamin-A OS=Mus musculus GN=Flna PE=1 SV=5	100	283897	5	0	5	0
138	NCAN_MOUSE	Neurocan core protein OS=Mus musculus GN=Ncan PE=2 SV=1	99	139053	3	1	3	1
139	STA13_MOUSE	StAR-related lipid transfer protein 13 OS=Mus musculus GN=Stard13 PE=1 SV=5	99	126179	6	0	4	0
141	SPO11_MOUSE	Meiotic recombination protein SPO11 OS=Mus musculus GN=Spo11 PE=2 SV=2	98	44940	6	0	4	0
142	MYL6B_MOUSE	Myosin light chain 6B OS=Mus musculus GN=Myl6b PE=2 SV=1	97	22849	6	1	3	1
144	RS11_MOUSE	40S ribosomal protein S11 OS=Mus musculus GN=Rps11 PE=2 SV=3	97	18590	3	2	3	2
145	MYCB2_MOUSE	Probable E3 ubiquitin-protein ligase MYCBP2 OS=Mus musculus GN=Mycbp2 PE=1 SV=2	97	525562	11	0	5	0
146	CORA1_MOUSE	Collagen alpha-1(XXVII) chain OS=Mus musculus GN=Col27a1 PE=2 SV=1	96	187059	5	0	4	0
147	HECD1_MOUSE	E3 ubiquitin-protein ligase HECTD1 OS=Mus musculus GN=Hectd1 PE=1 SV=2	96	292870	32	0	4	0
148	CB042_MOUSE	Uncharacterized protein C2orf42 homolog OS=Mus musculus PE=2 SV=1	96	65113	6	0	4	0
149	FANCM_MOUSE	Fanconi anemia group M protein homolog OS=Mus musculus GN=Fancm PE=1 SV=3	96	228328	4	1	3	1
150	WNK3_MOUSE	Serine/threonine-protein kinase WNK3 OS=Mus musculus GN=Wnk3 PE=2 SV=2	95	199019	5	0	4	0
151	NRAP_MOUSE	Nebulin-related-anchoring protein OS=Mus musculus GN=Nrap PE=1 SV=3	94	196716	5	0	5	0
152	APC_MOUSE	Adenomatous polyposis coli protein OS=Mus musculus GN=Apc PE=1 SV=1	94	313179	5	0	5	0
153	P210L_MOUSE	Nuclear pore membrane glycoprotein 210-like OS=Mus musculus GN=Nup210l PE=2 SV=2	94	209594	4	0	4	0
154	CHD9_MOUSE	Chromodomain-helicase-DNA-binding protein 9 OS=Mus musculus GN=Chd9 PE=1 SV=2	94	325826	4	0	4	0
155	HVM51_MOUSE	Ig heavy chain V region AC38 205.12 OS=Mus musculus PE=1 SV=1	93	13040	1	1	1	1
156	KIF1B_MOUSE	Kinesin-like protein KIF1B OS=Mus musculus GN=Kif1b PE=1 SV=2	92	205322	4	0	4	0
158	DOCK3_MOUSE	Dedicator of cytokinesis protein 3 OS=Mus musculus GN=Dock3 PE=1 SV=1	92	234756	5	0	4	0
159	MINT_MOUSE	Msx2-interacting protein OS=Mus musculus GN=Spen PE=1 SV=2	91	399881	6	0	4	0
160	ITSN2_MOUSE	Intersectin-2 OS=Mus musculus GN=Itsn2 PE=1 SV=2	91	189702	4	1	4	1
161	STRBP_MOUSE	Spermatid perinuclear RNA-binding protein OS=Mus musculus GN=Strbp PE=1 SV=1	90	74342	7	1	3	1
162	CTND2_MOUSE	Catenin delta-2 OS=Mus musculus GN=Ctnnd2 PE=1 SV=1	90	136000	5	0	4	0
164	RL23_MOUSE	60S ribosomal protein L23 OS=Mus musculus GN=Rpl23 PE=1 SV=1	89	14970	3	1	3	1
168	SPTA2_MOUSE	Spectrin alpha chain, brain OS=Mus musculus GN=Sptan1 PE=1 SV=4	89	285221	6	0	4	0
169	BAHC1_MOUSE	BAH and coiled-coil domain-containing protein 1 OS=Mus musculus GN=Bahcc1 PE=2 SV=2	89	284910	6	0	4	0
170	TANC1_MOUSE	Protein TANC1 OS=Mus musculus GN=Tanc1 PE=1 SV=2	88	202846	4	0	4	0
171	HIP1R_MOUSE	Huntingtin-interacting protein 1-related protein OS=Mus musculus GN=Hip1r PE=1 SV=2	87	119980	5	0	4	0
172	CO5A1_MOUSE	Collagen alpha-1(V) chain OS=Mus musculus GN=Col5a1 PE=2 SV=2	87	184248	4	0	4	0
173	PARD3_MOUSE	Partitioning defective 3 homolog OS=Mus musculus GN=Pard3 PE=1 SV=2	87	149668	4	1	4	1
174	ATX2L_MOUSE	Ataxin-2-like protein OS=Mus musculus GN=Atxn2l PE=1 SV=1	87	110865	5	0	4	0
175	NPT1_MOUSE	Sodium-dependent phosphate transport protein 1 OS=Mus musculus GN=Slc17a1 PE=1 SV=2	87	52299	4	0	3	0
176	TCF20_MOUSE	Transcription factor 20 OS=Mus musculus GN=Tcf20 PE=1 SV=2	87	216691	5	0	4	0
177	CEP95_MOUSE	Centrosomal protein of 95 kDa OS=Mus musculus GN=Cep95 PE=2 SV=2	86	95550	3	0	3	0
178	ALDOA_MOUSE	Fructose-bisphosphate aldolase A OS=Mus musculus GN=Aldoa PE=1 SV=2	86	39787	3	1	3	1
179	HS90A_MOUSE	Heat shock protein HSP 90-alpha OS=Mus musculus GN=Hsp90aa1 PE=1 SV=4	85	85134	6	0	4	0
180	SKT_MOUSE	Sickle tail protein OS=Mus musculus GN=Skt PE=1 SV=1	85	213874	6	0	4	0
181	CING_MOUSE	Cingulin OS=Mus musculus GN=Cgn PE=1 SV=1	85	136593	5	0	4	0
182	KCNN3_MOUSE	Small conductance calcium-activated potassium channel protein 3 OS=Mus musculus GN=Kcnn3 PE=2 SV=1	85	81831	23	0	3	0
186	CK5P3_MOUSE	CDK5 regulatory subunit-associated protein 3 OS=Mus musculus GN=Cdk5rap3 PE=2 SV=1	84	57354	3	1	3	1
187	ZFHX4_MOUSE	Zinc finger homeobox protein 4 OS=Mus musculus GN=Zfhx4 PE=1 SV=1	83	396922	4	0	4	0
188	SC31B_MOUSE	Protein transport protein Sec31B OS=Mus musculus GN=Sec31b PE=1 SV=2	83	127207	3	0	3	0
189	PDE6C_MOUSE	Cone cGMP-specific 3~,5~-cyclic phosphodiesterase subunit alpha~ OS=Mus musculus GN=Pde6c PE=2 SV=1	83	99634	6	0	4	0
190	F179A_MOUSE	Protein FAM179A OS=Mus musculus GN=Fam179a PE=2 SV=1	82	109705	4	0	4	0
191	IF4G2_MOUSE	Eukaryotic translation initiation factor 4 gamma 2 OS=Mus musculus GN=Eif4g2 PE=1 SV=2	82	102554	6	0	3	0
192	EMAL5_MOUSE	Echinoderm microtubule-associated protein-like 5 OS=Mus musculus GN=Eml5 PE=2 SV=2	82	223102	5	0	4	0
193	PRD11_MOUSE	PR domain-containing protein 11 OS=Mus musculus GN=Prdm11 PE=3 SV=1	82	64540	4	0	4	0
194	SRRM3_MOUSE	Serine/arginine repetitive matrix protein 3 OS=Mus musculus GN=Srrm3 PE=2 SV=1	81	71632	4	0	4	0
195	UBE3A_MOUSE	Ubiquitin-protein ligase E3A OS=Mus musculus GN=Ube3a PE=2 SV=1	81	102138	4	0	4	0
196	ELOA1_MOUSE	Transcription elongation factor B polypeptide 3 OS=Mus musculus GN=Tceb3 PE=1 SV=3	81	87450	4	0	4	0
197	MLL2_MOUSE	Histone-lysine N-methyltransferase MLL2 OS=Mus musculus GN=Mll2 PE=1 SV=2	81	606541	3	0	3	0
198	VPS41_MOUSE	Vacuolar protein sorting-associated protein 41 homolog OS=Mus musculus GN=Vps41 PE=2 SV=1	81	99736	8	0	3	0
199	SCNAA_MOUSE	Sodium channel protein type 10 subunit alpha OS=Mus musculus GN=Scn10a PE=1 SV=2	81	222747	4	1	3	1
200	EFCB6_MOUSE	EF-hand calcium-binding domain-containing protein 6 OS=Mus musculus GN=Efcab6 PE=1 SV=2	81	177086	4	0	4	0
201	M3K4_MOUSE	Mitogen-activated protein kinase kinase kinase 4 OS=Mus musculus GN=Map3k4 PE=1 SV=2	81	181487	4	0	4	0
202	ZN318_MOUSE	Zinc finger protein 318 (Fragment) OS=Mus musculus GN=Znf318 PE=1 SV=2	81	229391	4	0	4	0
203	GA2L2_MOUSE	GAS2-like protein 2 OS=Mus musculus GN=Gas2l2 PE=2 SV=1	80	95228	5	0	4	0
204	AP180_MOUSE	Clathrin coat assembly protein AP180 OS=Mus musculus GN=Snap91 PE=1 SV=1	79	92079	3	0	3	0
205	GVIN1_MOUSE	Interferon-induced very large GTPase 1 OS=Mus musculus GN=Gvin1 PE=1 SV=1	79	283260	4	0	4	0
206	TLN1_MOUSE	Talin-1 OS=Mus musculus GN=Tln1 PE=1 SV=2	79	271820	5	0	4	0
207	LRRC9_MOUSE	Leucine-rich repeat-containing protein 9 OS=Mus musculus GN=Lrrc9 PE=2 SV=2	79	168907	3	0	3	0
208	AP2M1_MOUSE	AP-2 complex subunit mu OS=Mus musculus GN=Ap2m1 PE=1 SV=1	79	49965	4	0	3	0
209	LRC47_MOUSE	Leucine-rich repeat-containing protein 47 OS=Mus musculus GN=Lrrc47 PE=1 SV=1	79	64178	4	0	3	0
210	FLNB_MOUSE	Filamin-B OS=Mus musculus GN=Flnb PE=1 SV=3	79	280103	5	0	4	0
212	LRRT2_MOUSE	Leucine-rich repeat transmembrane neuronal protein 2 OS=Mus musculus GN=Lrrtm2 PE=2 SV=1	78	59690	4	0	3	0
213	CCD66_MOUSE	Coiled-coil domain-containing protein 66 OS=Mus musculus GN=Ccdc66 PE=1 SV=3	78	108048	10	0	4	0
214	SMC1A_MOUSE	Structural maintenance of chromosomes protein 1A OS=Mus musculus GN=Smc1a PE=1 SV=4	78	143773	3	1	3	1
215	UBP43_MOUSE	Ubiquitin carboxyl-terminal hydrolase 43 OS=Mus musculus GN=Usp43 PE=2 SV=2	78	125051	3	1	3	1
216	DDX21_MOUSE	Nucleolar RNA helicase 2 OS=Mus musculus GN=Ddx21 PE=1 SV=3	77	94120	3	0	3	0
217	ZN598_MOUSE	Zinc finger protein 598 OS=Mus musculus GN=Znf598 PE=2 SV=1	77	101125	6	0	3	0
218	IF4G1_MOUSE	Eukaryotic translation initiation factor 4 gamma 1 OS=Mus musculus GN=Eif4g1 PE=1 SV=1	77	176823	3	0	3	0
219	MAST1_MOUSE	Microtubule-associated serine/threonine-protein kinase 1 OS=Mus musculus GN=Mast1 PE=1 SV=3	77	171747	3	1	3	1
220	UN13C_MOUSE	Protein unc-13 homolog C OS=Mus musculus GN=Unc13c PE=1 SV=3	77	251739	4	0	4	0
221	EF1G_MOUSE	Elongation factor 1-gamma OS=Mus musculus GN=Eef1g PE=1 SV=3	76	50371	1	1	1	1
222	ASPM_MOUSE	Abnormal spindle-like microcephaly-associated protein homolog OS=Mus musculus GN=Aspm PE=2 SV=2	76	367922	4	0	4	0
223	ODP2_MOUSE	Dihydrolipoyllysine-residue acetyltransferase component of pyruvate dehydrogenase complex, mitochondrial OS=Mus musculus GN=Dlat PE=1 SV=2	75	68469	4	0	3	0
224	PCD15_MOUSE	Protocadherin-15 OS=Mus musculus GN=Pcdh15 PE=1 SV=2	75	215622	3	0	3	0
225	KIF1A_MOUSE	Kinesin-like protein KIF1A OS=Mus musculus GN=Kif1a PE=1 SV=2	75	193144	4	0	3	0
226	RL6_MOUSE	60S ribosomal protein L6 OS=Mus musculus GN=Rpl6 PE=1 SV=3	75	33546	3	0	3	0
227	SCHI1_MOUSE	Schwannomin-interacting protein 1 OS=Mus musculus GN=Schip1 PE=1 SV=1	75	50351	5	0	3	0
228	NAV3_MOUSE	Neuron navigator 3 OS=Mus musculus GN=Nav3 PE=1 SV=2	75	253572	3	1	3	1
229	CDT1_MOUSE	DNA replication factor Cdt1 OS=Mus musculus GN=Cdt1 PE=1 SV=1	75	62098	4	0	3	0
230	KTNA1_MOUSE	Katanin p60 ATPase-containing subunit A1 OS=Mus musculus GN=Katna1 PE=1 SV=1	74	56142	3	0	3	0
231	K0564_MOUSE	Uncharacterized protein KIAA0564 homolog OS=Mus musculus GN=Kiaa0564 PE=2 SV=2	74	214370	5	0	4	0
232	HDAC7_MOUSE	Histone deacetylase 7 OS=Mus musculus GN=Hdac7 PE=1 SV=2	74	102079	3	0	3	0
233	VATB2_MOUSE	V-type proton ATPase subunit B, brain isoform OS=Mus musculus GN=Atp6v1b2 PE=1 SV=1	74	56857	2	1	2	1
234	PUS3_MOUSE	tRNA pseudouridine(38/39) synthase OS=Mus musculus GN=Pus3 PE=1 SV=2	74	56138	5	0	3	0
235	CHD7_MOUSE	Chromodomain-helicase-DNA-binding protein 7 OS=Mus musculus GN=Chd7 PE=2 SV=1	74	335733	4	0	3	0
236	PROD2_MOUSE	Probable proline dehydrogenase 2 OS=Mus musculus GN=Prodh2 PE=2 SV=1	74	51432	3	0	3	0
237	ATIF1_MOUSE	ATPase inhibitor, mitochondrial OS=Mus musculus GN=Atpif1 PE=2 SV=1	73	12137	3	1	3	1
238	C102A_MOUSE	Coiled-coil domain-containing protein 102A OS=Mus musculus GN=Ccdc102a PE=2 SV=2	73	62871	4	0	3	0
239	F131A_MOUSE	Protein FAM131A OS=Mus musculus GN=Fam131a PE=2 SV=1	73	39465	3	0	3	0
241	P3C2A_MOUSE	Phosphatidylinositol 4-phosphate 3-kinase C2 domain-containing subunit alpha OS=Mus musculus GN=Pik3c2a PE=1 SV=2	72	192462	4	0	3	0
242	ATPD_MOUSE	ATP synthase subunit delta, mitochondrial OS=Mus musculus GN=Atp5d PE=1 SV=1	72	17589	1	1	1	1
243	AP3B1_MOUSE	AP-3 complex subunit beta-1 OS=Mus musculus GN=Ap3b1 PE=1 SV=2	72	123291	3	0	3	0
244	PSME4_MOUSE	Proteasome activator complex subunit 4 OS=Mus musculus GN=Psme4 PE=1 SV=1	72	213456	3	0	3	0
246	HMGN3_MOUSE	High mobility group nucleosome-binding domain-containing protein 3 OS=Mus musculus GN=Hmgn3 PE=1 SV=1	72	10763	3	0	3	0
247	RL31_MOUSE	60S ribosomal protein L31 OS=Mus musculus GN=Rpl31 PE=2 SV=1	71	14454	1	1	1	1
248	DNMT1_MOUSE	DNA (cytosine-5)-methyltransferase 1 OS=Mus musculus GN=Dnmt1 PE=1 SV=5	71	185411	3	0	3	0
249	MECP2_MOUSE	Methyl-CpG-binding protein 2 OS=Mus musculus GN=Mecp2 PE=1 SV=1	71	52447	4	0	3	0
250	CCD38_MOUSE	Coiled-coil domain-containing protein 38 OS=Mus musculus GN=Ccdc38 PE=2 SV=1	71	65908	4	1	2	1
251	KAT6A_MOUSE	Histone acetyltransferase KAT6A OS=Mus musculus GN=Kat6a PE=1 SV=2	70	227741	5	0	3	0
252	SI1L1_MOUSE	Signal-induced proliferation-associated 1-like protein 1 OS=Mus musculus GN=Sipa1l1 PE=1 SV=2	70	198106	4	0	3	0
253	ABLM1_MOUSE	Actin-binding LIM protein 1 OS=Mus musculus GN=Ablim1 PE=1 SV=1	70	98625	3	0	3	0
254	KI26A_MOUSE	Kinesin-like protein KIF26A OS=Mus musculus GN=Kif26a PE=1 SV=2	70	198700	3	0	3	0
255	IFT57_MOUSE	Intraflagellar transport protein 57 homolog OS=Mus musculus GN=Ift57 PE=1 SV=1	70	48970	3	0	3	0
256	RHG07_MOUSE	Rho GTPase-activating protein 7 OS=Mus musculus GN=Dlc1 PE=1 SV=2	70	124487	3	0	3	0
257	UBP10_MOUSE	Ubiquitin carboxyl-terminal hydrolase 10 OS=Mus musculus GN=Usp10 PE=1 SV=3	69	87652	3	0	3	0
258	UBP45_MOUSE	Ubiquitin carboxyl-terminal hydrolase 45 OS=Mus musculus GN=Usp45 PE=2 SV=1	69	91900	3	0	3	0
259	LARP7_MOUSE	La-related protein 7 OS=Mus musculus GN=Larp7 PE=1 SV=2	69	65218	3	0	3	0
260	RAB1A_MOUSE	Ras-related protein Rab-1A OS=Mus musculus GN=Rab1A PE=1 SV=3	69	22891	1	1	1	1
261	GIPC2_MOUSE	PDZ domain-containing protein GIPC2 OS=Mus musculus GN=Gipc2 PE=1 SV=1	69	34268	4	0	3	0
262	KLH10_MOUSE	Kelch-like protein 10 OS=Mus musculus GN=Klhl10 PE=2 SV=1	69	69958	5	0	3	0
263	BCR_MOUSE	Breakpoint cluster region protein OS=Mus musculus GN=Bcr PE=1 SV=3	69	143951	4	0	3	0
265	MCM5_MOUSE	DNA replication licensing factor MCM5 OS=Mus musculus GN=Mcm5 PE=2 SV=1	69	83145	5	0	3	0
266	KSR1_MOUSE	Kinase suppressor of Ras 1 OS=Mus musculus GN=Ksr1 PE=1 SV=1	69	97720	4	0	3	0
267	RHG25_MOUSE	Rho GTPase-activating protein 25 OS=Mus musculus GN=Arhgap25 PE=1 SV=2	69	73679	3	0	3	0
268	ELOB_MOUSE	Transcription elongation factor B polypeptide 2 OS=Mus musculus GN=Tceb2 PE=1 SV=1	68	13219	2	1	1	1
269	CNDG2_MOUSE	Condensin-2 complex subunit G2 OS=Mus musculus GN=Ncapg2 PE=2 SV=2	68	132634	3	0	3	0
270	IMDH1_MOUSE	Inosine-5~-monophosphate dehydrogenase 1 OS=Mus musculus GN=Impdh1 PE=2 SV=2	68	55586	3	0	3	0
271	SNX4_MOUSE	Sorting nexin-4 OS=Mus musculus GN=Snx4 PE=2 SV=1	68	52030	4	0	3	0
272	TCRG1_MOUSE	Transcription elongation regulator 1 OS=Mus musculus GN=Tcerg1 PE=1 SV=2	68	123938	3	0	3	0
273	RDH13_MOUSE	Retinol dehydrogenase 13 OS=Mus musculus GN=Rdh13 PE=2 SV=1	68	36726	3	0	3	0
274	PP2AA_MOUSE	Serine/threonine-protein phosphatase 2A catalytic subunit alpha isoform OS=Mus musculus GN=Ppp2ca PE=1 SV=1	68	36156	2	1	2	1
275	CO6A6_MOUSE	Collagen alpha-6(VI) chain OS=Mus musculus GN=Col6a6 PE=1 SV=2	68	247937	4	0	3	0
276	TEN3_MOUSE	Teneurin-3 OS=Mus musculus GN=Odz3 PE=1 SV=1	68	307207	4	0	3	0
277	TNIK_MOUSE	Traf2 and NCK-interacting protein kinase OS=Mus musculus GN=Tnik PE=1 SV=2	68	150787	2	0	2	0
278	DHX33_MOUSE	Putative ATP-dependent RNA helicase DHX33 OS=Mus musculus GN=Dhx33 PE=1 SV=1	68	79095	5	0	3	0
279	UN13D_MOUSE	Protein unc-13 homolog D OS=Mus musculus GN=Unc13d PE=1 SV=2	68	124296	3	0	3	0
280	LAS2_MOUSE	Lung adenoma susceptibility protein 2 OS=Mus musculus GN=Las2 PE=2 SV=1	68	59697	3	0	3	0
282	ASXL3_MOUSE	Putative Polycomb group protein ASXL3 OS=Mus musculus GN=Asxl3 PE=2 SV=3	67	246257	3	0	3	0
283	CE112_MOUSE	Centrosomal protein of 112 kDa OS=Mus musculus GN=Cep112 PE=2 SV=2	67	113119	3	1	3	1
284	EPHA6_MOUSE	Ephrin type-A receptor 6 OS=Mus musculus GN=Epha6 PE=2 SV=2	67	117707	3	0	3	0
285	GTPBA_MOUSE	GTP-binding protein 10 OS=Mus musculus GN=Gtpbp10 PE=2 SV=1	67	40344	4	0	3	0
286	LPHN2_MOUSE	Latrophilin-2 (Fragment) OS=Mus musculus GN=Lphn2 PE=1 SV=2	67	100585	3	0	3	0
287	ROA3_MOUSE	Heterogeneous nuclear ribonucleoprotein A3 OS=Mus musculus GN=Hnrnpa3 PE=1 SV=1	67	39856	2	1	2	1
288	ZEP2_MOUSE	Transcription factor HIVEP2 OS=Mus musculus GN=Hivep2 PE=1 SV=1	67	268590	4	0	3	0
289	CO3A1_MOUSE	Collagen alpha-1(III) chain OS=Mus musculus GN=Col3a1 PE=2 SV=4	67	140112	4	0	3	0
290	PREP_MOUSE	Presequence protease, mitochondrial OS=Mus musculus GN=Pitrm1 PE=2 SV=1	67	118438	3	0	3	0
291	RIF1_MOUSE	Telomere-associated protein RIF1 OS=Mus musculus GN=Rif1 PE=1 SV=2	67	268116	3	0	3	0
292	MAST3_MOUSE	Microtubule-associated serine/threonine-protein kinase 3 OS=Mus musculus GN=Mast3 PE=1 SV=3	66	145168	3	0	3	0
293	TPM1_MOUSE	Tropomyosin alpha-1 chain OS=Mus musculus GN=Tpm1 PE=1 SV=1	66	32718	3	0	3	0
294	MDGA1_MOUSE	MAM domain-containing glycosylphosphatidylinositol anchor protein 1 OS=Mus musculus GN=Mdga1 PE=2 SV=2	66	105250	3	0	3	0
295	ADCY6_MOUSE	Adenylate cyclase type 6 OS=Mus musculus GN=Adcy6 PE=1 SV=1	66	132116	3	0	3	0
296	BLM_MOUSE	Bloom syndrome protein homolog OS=Mus musculus GN=Blm PE=1 SV=1	66	160148	3	0	3	0
297	RN214_MOUSE	RING finger protein 214 OS=Mus musculus GN=Rnf214 PE=2 SV=1	66	74377	3	0	3	0
298	SCRIB_MOUSE	Protein scribble homolog OS=Mus musculus GN=Scrib PE=1 SV=2	66	175150	3	0	3	0
299	APAF_MOUSE	Apoptotic protease-activating factor 1 OS=Mus musculus GN=Apaf1 PE=1 SV=3	66	143251	4	0	3	0
300	BRWD3_MOUSE	Bromodomain and WD repeat-containing protein 3 OS=Mus musculus GN=Brwd3 PE=2 SV=1	66	204412	3	0	3	0
301	B4GN3_MOUSE	N-acetyl-beta-glucosaminyl-glycoprotein 4-beta-N-acetylgalactosaminyltransferase 2 OS=Mus musculus GN=B4galnt3 PE=2 SV=1	66	113895	3	0	3	0
302	KPB2_MOUSE	Phosphorylase b kinase regulatory subunit alpha, liver isoform OS=Mus musculus GN=Phka2 PE=1 SV=1	65	139545	3	0	3	0
303	MYOME_MOUSE	Myomegalin OS=Mus musculus GN=Pde4dip PE=2 SV=2	65	251902	3	0	3	0
304	HTRB1_MOUSE	HEAT repeat-containing protein 7B1 OS=Mus musculus GN=Heatr7b1 PE=4 SV=2	65	192112	3	0	3	0
305	SHPRH_MOUSE	E3 ubiquitin-protein ligase SHPRH OS=Mus musculus GN=Shprh PE=1 SV=1	65	194048	3	0	3	0
306	S6A17_MOUSE	Sodium-dependent neutral amino acid transporter SLC6A17 OS=Mus musculus GN=Slc6a17 PE=1 SV=1	65	81817	2	1	2	1
307	C1QBP_MOUSE	Complement component 1 Q subcomponent-binding protein, mitochondrial OS=Mus musculus GN=C1qbp PE=1 SV=1	65	31336	1	1	1	1
309	SRBS1_MOUSE	Sorbin and SH3 domain-containing protein 1 OS=Mus musculus GN=Sorbs1 PE=1 SV=2	64	143952	3	0	3	0
310	K1H1_MOUSE	Keratin, type I cuticular Ha1 OS=Mus musculus GN=Krt31 PE=2 SV=2	64	48911	5	2	2	1
311	LR16C_MOUSE	Leucine-rich repeat-containing protein 16C OS=Mus musculus GN=Rltpr PE=2 SV=2	64	142823	3	0	3	0
312	EIF3C_MOUSE	Eukaryotic translation initiation factor 3 subunit C OS=Mus musculus GN=Eif3c PE=1 SV=1	64	106149	5	1	2	1
313	RRBP1_MOUSE	Ribosome-binding protein 1 OS=Mus musculus GN=Rrbp1 PE=2 SV=2	64	173232	4	0	3	0
314	ACSM4_MOUSE	Acyl-coenzyme A synthetase ACSM4, mitochondrial OS=Mus musculus GN=Acsm4 PE=2 SV=1	64	66184	3	0	3	0
315	P5CS_MOUSE	Delta-1-pyrroline-5-carboxylate synthase OS=Mus musculus GN=Aldh18a1 PE=2 SV=2	64	87782	3	0	3	0
316	TSH1_MOUSE	Teashirt homolog 1 OS=Mus musculus GN=Tshz1 PE=1 SV=2	64	119463	3	0	3	0
318	NRX3A_MOUSE	Neurexin-3-alpha OS=Mus musculus GN=Nrxn3 PE=1 SV=2	64	175371	3	0	3	0
319	RS5_MOUSE	40S ribosomal protein S5 OS=Mus musculus GN=Rps5 PE=2 SV=3	63	23046	1	1	1	1
320	BRAP_MOUSE	BRCA1-associated protein OS=Mus musculus GN=Brap PE=1 SV=1	63	68203	3	0	3	0
321	RGS3_MOUSE	Regulator of G-protein signaling 3 OS=Mus musculus GN=Rgs3 PE=1 SV=2	63	107579	4	1	2	1
322	MYOF_MOUSE	Myoferlin OS=Mus musculus GN=Myof PE=1 SV=2	63	234773	3	0	3	0
323	STMN3_MOUSE	Stathmin-3 OS=Mus musculus GN=Stmn3 PE=1 SV=1	63	21055	3	0	3	0
325	AMPL_MOUSE	Cytosol aminopeptidase OS=Mus musculus GN=Lap3 PE=1 SV=3	63	56505	3	0	3	0
326	CELR3_MOUSE	Cadherin EGF LAG seven-pass G-type receptor 3 OS=Mus musculus GN=Celsr3 PE=2 SV=2	63	363043	3	0	3	0
327	TB182_MOUSE	182 kDa tankyrase-1-binding protein OS=Mus musculus GN=Tnks1bp1 PE=1 SV=2	63	183026	4	0	3	0
328	CPSF1_MOUSE	Cleavage and polyadenylation specificity factor subunit 1 OS=Mus musculus GN=Cpsf1 PE=1 SV=1	63	162027	3	0	3	0
329	SZT2_MOUSE	Protein SZT2 OS=Mus musculus GN=Szt2 PE=1 SV=1	63	381609	3	0	3	0
330	SPTB2_MOUSE	Spectrin beta chain, brain 1 OS=Mus musculus GN=Sptbn1 PE=1 SV=2	62	274908	3	0	3	0
331	GCSP_MOUSE	Glycine dehydrogenase [decarboxylating], mitochondrial OS=Mus musculus GN=Gldc PE=1 SV=1	62	114564	3	0	3	0
332	PXDN_MOUSE	Peroxidasin homolog OS=Mus musculus GN=Pxdn PE=2 SV=2	62	167621	3	1	2	1
334	TPRGL_MOUSE	Tumor protein p63-regulated gene 1-like protein OS=Mus musculus GN=Tprg1l PE=1 SV=1	62	30023	1	1	1	1
335	CCHCR_MOUSE	Coiled-coil alpha-helical rod protein 1 OS=Mus musculus GN=Cchcr1 PE=2 SV=2	62	87364	3	0	3	0
336	CD2AP_MOUSE	CD2-associated protein OS=Mus musculus GN=Cd2ap PE=1 SV=3	62	70578	5	0	2	0
337	CNOT1_MOUSE	CCR4-NOT transcription complex subunit 1 OS=Mus musculus GN=Cnot1 PE=1 SV=2	62	268975	4	2	2	1
338	MYO5B_MOUSE	Unconventional myosin-Vb OS=Mus musculus GN=Myo5b PE=2 SV=2	62	212092	5	0	3	0
339	THIO_MOUSE	Thioredoxin OS=Mus musculus GN=Txn PE=1 SV=3	62	12010	1	1	1	1
340	NECD_MOUSE	Necdin OS=Mus musculus GN=Ndn PE=1 SV=1	62	36979	2	1	2	1
341	HNRPC_MOUSE	Heterogeneous nuclear ribonucleoproteins C1/C2 OS=Mus musculus GN=Hnrnpc PE=1 SV=1	62	34421	2	0	2	0
342	CMYA5_MOUSE	Cardiomyopathy-associated protein 5 OS=Mus musculus GN=Cmya5 PE=1 SV=2	62	414327	11	0	3	0
343	CLCB_MOUSE	Clathrin light chain B OS=Mus musculus GN=Cltb PE=2 SV=1	61	25270	1	1	1	1
344	Z518B_MOUSE	Zinc finger protein 518B OS=Mus musculus GN=Znf518b PE=2 SV=1	61	120462	3	0	3	0
345	MED14_MOUSE	Mediator of RNA polymerase II transcription subunit 14 OS=Mus musculus GN=Med14 PE=1 SV=1	61	162346	4	0	3	0
346	DKC1_MOUSE	H/ACA ribonucleoprotein complex subunit 4 OS=Mus musculus GN=Dkc1 PE=1 SV=4	61	57821	2	1	2	1
348	LRRK2_MOUSE	Leucine-rich repeat serine/threonine-protein kinase 2 OS=Mus musculus GN=Lrrk2 PE=1 SV=2	61	288541	3	0	2	0
349	NOL9_MOUSE	Polynucleotide 5~-hydroxyl-kinase NOL9 OS=Mus musculus GN=Nol9 PE=2 SV=1	61	82043	2	1	2	1
350	F217A_MOUSE	Protein FAM217A OS=Mus musculus GN=Fam217a PE=2 SV=1	60	47253	4	0	3	0
351	PKHG6_MOUSE	Pleckstrin homology domain-containing family G member 6 OS=Mus musculus GN=Plekhg6 PE=1 SV=2	60	89435	2	1	2	1
352	CLH_MOUSE	Clathrin heavy chain 1 OS=Mus musculus GN=Cltc PE=1 SV=3	60	193202	3	0	3	0
353	JARD2_MOUSE	Protein Jumonji OS=Mus musculus GN=Jarid2 PE=1 SV=1	60	139013	3	0	3	0
355	PRP6_MOUSE	Pre-mRNA-processing factor 6 OS=Mus musculus GN=Prpf6 PE=2 SV=1	60	107453	3	0	3	0
356	PRP4B_MOUSE	Serine/threonine-protein kinase PRP4 homolog OS=Mus musculus GN=Prpf4b PE=1 SV=3	60	117304	3	0	3	0
357	UBP50_MOUSE	Putative ubiquitin carboxyl-terminal hydrolase 50 OS=Mus musculus GN=Usp50 PE=2 SV=1	60	45825	3	0	2	0
358	RENBP_MOUSE	N-acylglucosamine 2-epimerase OS=Mus musculus GN=Renbp PE=2 SV=3	60	50309	3	2	2	1
359	RP1L1_MOUSE	Retinitis pigmentosa 1-like 1 protein OS=Mus musculus GN=Rp1l1 PE=1 SV=1	60	202299	3	0	3	0
362	ESRP2_MOUSE	Epithelial splicing regulatory protein 2 OS=Mus musculus GN=Esrp2 PE=2 SV=1	59	78110	3	0	3	0
363	ZC3HF_MOUSE	Zinc finger CCCH domain-containing protein 15 OS=Mus musculus GN=Zc3h15 PE=1 SV=2	59	48697	4	0	3	0
364	DPYL3_MOUSE	Dihydropyrimidinase-related protein 3 OS=Mus musculus GN=Dpysl3 PE=1 SV=1	59	62296	3	0	3	0
365	PA2G6_MOUSE	85 kDa calcium-independent phospholipase A2 OS=Mus musculus GN=Pla2g6 PE=1 SV=2	58	84675	2	0	2	0
366	SNG1_MOUSE	Synaptogyrin-1 OS=Mus musculus GN=Syngr1 PE=1 SV=2	58	25864	2	1	2	1
367	SRPK1_MOUSE	SRSF protein kinase 1 OS=Mus musculus GN=Srpk1 PE=1 SV=2	58	73670	2	1	2	1
368	WDR46_MOUSE	WD repeat-containing protein 46 OS=Mus musculus GN=Wdr46 PE=2 SV=1	58	69404	3	0	3	0
370	ATP9B_MOUSE	Probable phospholipid-transporting ATPase IIB OS=Mus musculus GN=Atp9b PE=2 SV=4	58	130417	3	0	3	0
371	KIF5C_MOUSE	Kinesin heavy chain isoform 5C OS=Mus musculus GN=Kif5c PE=1 SV=3	57	109777	3	0	2	0
372	MIA40_MOUSE	Mitochondrial intermembrane space import and assembly protein 40 OS=Mus musculus GN=Chchd4 PE=1 SV=1	57	15914	2	0	2	0
373	S45A1_MOUSE	Proton-associated sugar transporter A OS=Mus musculus GN=Slc45a1 PE=2 SV=3	57	82448	3	0	2	0
374	SYUB_MOUSE	Beta-synuclein OS=Mus musculus GN=Sncb PE=1 SV=1	57	14043	2	0	2	0
375	LPPR4_MOUSE	Lipid phosphate phosphatase-related protein type 4 OS=Mus musculus GN=Lppr4 PE=1 SV=2	57	84207	11	0	2	0
376	TONSL_MOUSE	Tonsoku-like protein OS=Mus musculus GN=Tonsl PE=2 SV=2	56	153579	3	0	2	0
377	NINL_MOUSE	Ninein-like protein OS=Mus musculus GN=Ninl PE=2 SV=3	56	159280	4	1	2	1
378	FA69B_MOUSE	Protein FAM69B OS=Mus musculus GN=Fam69b PE=1 SV=1	56	49730	4	0	2	0
379	ADCY1_MOUSE	Adenylate cyclase type 1 OS=Mus musculus GN=Adcy1 PE=2 SV=2	56	125232	5	3	2	1
380	SOGA2_MOUSE	Protein SOGA2 OS=Mus musculus GN=Soga2 PE=1 SV=1	55	215328	2	0	2	0
381	KIF27_MOUSE	Kinesin-like protein KIF27 OS=Mus musculus GN=Kif27 PE=1 SV=1	55	159827	2	0	2	0
382	SYTC_MOUSE	Threonine--tRNA ligase, cytoplasmic OS=Mus musculus GN=Tars PE=1 SV=2	55	84215	2	0	2	0
383	K0100_MOUSE	UPF0378 protein KIAA0100 OS=Mus musculus GN=Kiaa0100 PE=2 SV=1	55	256817	3	0	2	0
384	PCOC1_MOUSE	Procollagen C-endopeptidase enhancer 1 OS=Mus musculus GN=Pcolce PE=1 SV=2	55	50820	20	0	2	0
385	PIWL1_MOUSE	Piwi-like protein 1 OS=Mus musculus GN=Piwil1 PE=1 SV=1	54	99424	5	0	2	0
386	D19L3_MOUSE	Protein dpy-19 homolog 3 OS=Mus musculus GN=Dpy19l3 PE=2 SV=2	54	83792	2	0	2	0
387	TRAD1_MOUSE	TRAF-type zinc finger domain-containing protein 1 OS=Mus musculus GN=Trafd1 PE=1 SV=1	54	65553	2	0	2	0
388	KDM5B_MOUSE	Lysine-specific demethylase 5B OS=Mus musculus GN=Kdm5b PE=1 SV=1	54	178521	4	0	3	0
389	ADIP_MOUSE	Afadin- and alpha-actinin-binding protein OS=Mus musculus GN=Ssx2ip PE=1 SV=1	54	71710	2	0	2	0
390	RTKN2_MOUSE	Rhotekin-2 OS=Mus musculus GN=Rtkn2 PE=2 SV=2	54	68002	5	0	2	0
391	PRTG_MOUSE	Protogenin OS=Mus musculus GN=Prtg PE=2 SV=1	54	131250	5	1	2	1
392	PCKGC_MOUSE	Phosphoenolpyruvate carboxykinase, cytosolic [GTP] OS=Mus musculus GN=Pck1 PE=2 SV=1	54	70051	3	0	2	0
393	CR034_MOUSE	Uncharacterized protein C18orf34 homolog OS=Mus musculus PE=2 SV=2	54	103660	2	0	2	0
394	HTRB2_MOUSE	HEAT repeat-containing protein 7B2 OS=Mus musculus GN=Heatr7b2 PE=1 SV=2	54	182188	3	0	3	0
395	PRAX_MOUSE	Periaxin OS=Mus musculus GN=Prx PE=1 SV=1	54	147823	3	0	3	0
396	STK36_MOUSE	Serine/threonine-protein kinase 36 OS=Mus musculus GN=Stk36 PE=1 SV=3	54	145856	5	0	2	0
398	KAT2B_MOUSE	Histone acetyltransferase KAT2B OS=Mus musculus GN=Kat2b PE=1 SV=2	54	92680	2	0	2	0
399	INT2_MOUSE	Integrator complex subunit 2 OS=Mus musculus GN=Ints2 PE=2 SV=2	53	135254	2	0	2	0
400	SRRM2_MOUSE	Serine/arginine repetitive matrix protein 2 OS=Mus musculus GN=Srrm2 PE=1 SV=3	53	295521	4	0	2	0
401	UBCP1_MOUSE	Ubiquitin-like domain-containing CTD phosphatase 1 OS=Mus musculus GN=Ublcp1 PE=1 SV=1	53	36927	2	0	2	0
402	RPC3_MOUSE	DNA-directed RNA polymerase III subunit RPC3 OS=Mus musculus GN=Polr3c PE=2 SV=1	53	61010	2	0	2	0
403	RL35_MOUSE	60S ribosomal protein L35 OS=Mus musculus GN=Rpl35 PE=2 SV=1	53	14544	1	1	1	1
404	CCDC8_MOUSE	Coiled-coil domain-containing protein 8 homolog OS=Mus musculus GN=Ccdc8 PE=3 SV=2	53	73951	3	0	2	0
405	TBCB_MOUSE	Tubulin-folding cofactor B OS=Mus musculus GN=Tbcb PE=1 SV=2	53	27654	4	0	2	0
406	PARK7_MOUSE	Protein DJ-1 OS=Mus musculus GN=Park7 PE=1 SV=1	52	20236	2	0	2	0
407	MICA3_MOUSE	Protein-methionine sulfoxide oxidase MICAL3 OS=Mus musculus GN=Mical3 PE=1 SV=2	52	224780	2	0	2	0
408	RL29_MOUSE	60S ribosomal protein L29 OS=Mus musculus GN=Rpl29 PE=2 SV=2	52	17633	2	0	2	0
409	RS14_MOUSE	40S ribosomal protein S14 OS=Mus musculus GN=Rps14 PE=2 SV=3	52	16434	2	2	1	1
410	NOL8_MOUSE	Nucleolar protein 8 OS=Mus musculus GN=Nol8 PE=1 SV=2	52	129582	3	1	2	1
411	NAA16_MOUSE	N-alpha-acetyltransferase 16, NatA auxiliary subunit OS=Mus musculus GN=Naa16 PE=2 SV=1	52	102302	2	0	2	0
412	SIPA1_MOUSE	Signal-induced proliferation-associated protein 1 OS=Mus musculus GN=Sipa1 PE=2 SV=2	52	112738	8	0	2	0
413	BRD8_MOUSE	Bromodomain-containing protein 8 OS=Mus musculus GN=Brd8 PE=1 SV=2	52	103002	2	1	2	1
414	ABL1_MOUSE	Tyrosine-protein kinase ABL1 OS=Mus musculus GN=Abl1 PE=1 SV=3	52	123622	3	0	2	0
415	PTPRV_MOUSE	Receptor-type tyrosine-protein phosphatase V OS=Mus musculus GN=Ptprv PE=2 SV=1	52	188502	5	0	2	0
416	COCA1_MOUSE	Collagen alpha-1(XII) chain OS=Mus musculus GN=Col12a1 PE=2 SV=3	52	341202	5	0	3	0
417	OPN3_MOUSE	Opsin-3 OS=Mus musculus GN=Opn3 PE=1 SV=1	52	45545	2	0	2	0
418	EXOC6_MOUSE	Exocyst complex component 6 OS=Mus musculus GN=Exoc6 PE=1 SV=2	52	93872	3	0	2	0
419	TIF1A_MOUSE	Transcription intermediary factor 1-alpha OS=Mus musculus GN=Trim24 PE=1 SV=1	52	118636	2	0	2	0
420	EFR3A_MOUSE	Protein EFR3 homolog A OS=Mus musculus GN=Efr3a PE=1 SV=1	52	93466	2	0	2	0
421	T11L1_MOUSE	T-complex protein 11-like protein 1 OS=Mus musculus GN=Tcp11l1 PE=2 SV=1	52	56695	2	0	2	0
422	CC137_MOUSE	Coiled-coil domain-containing protein 137 OS=Mus musculus GN=Ccdc137 PE=2 SV=1	51	33012	2	0	2	0
423	CCNE2_MOUSE	G1/S-specific cyclin-E2 OS=Mus musculus GN=Ccne2 PE=2 SV=1	51	47209	2	0	2	0
424	LIN54_MOUSE	Protein lin-54 homolog OS=Mus musculus GN=Lin54 PE=2 SV=2	51	80885	2	0	2	0
425	VKIND_MOUSE	Protein very KIND OS=Mus musculus GN=Kndc1 PE=1 SV=2	51	193474	2	0	2	0
426	EIF3B_MOUSE	Eukaryotic translation initiation factor 3 subunit B OS=Mus musculus GN=Eif3b PE=1 SV=1	51	91712	1	1	1	1
427	S15A4_MOUSE	Solute carrier family 15 member 4 OS=Mus musculus GN=Slc15a4 PE=1 SV=1	51	62900	4	0	2	0
428	RARG_MOUSE	Retinoic acid receptor gamma OS=Mus musculus GN=Rarg PE=1 SV=3	51	51714	2	0	2	0
429	ECE2_MOUSE	Endothelin-converting enzyme 2 OS=Mus musculus GN=Ece2 PE=2 SV=2	51	100442	2	0	2	0
430	FBXL4_MOUSE	F-box/LRR-repeat protein 4 OS=Mus musculus GN=Fbxl4 PE=2 SV=1	51	71763	2	0	2	0
431	SETX_MOUSE	Probable helicase senataxin OS=Mus musculus GN=Setx PE=2 SV=1	51	301621	2	0	2	0
432	AP2B1_MOUSE	AP-2 complex subunit beta OS=Mus musculus GN=Ap2b1 PE=1 SV=1	51	105428	2	0	2	0
433	PSA3_MOUSE	Proteasome subunit alpha type-3 OS=Mus musculus GN=Psma3 PE=1 SV=3	51	28615	1	1	1	1
434	GCYA3_MOUSE	Guanylate cyclase soluble subunit alpha-3 OS=Mus musculus GN=Gucy1a3 PE=2 SV=2	50	78792	2	0	2	0
435	NAL10_MOUSE	NACHT, LRR and PYD domains-containing protein 10 OS=Mus musculus GN=Nlrp10 PE=1 SV=1	50	77288	2	0	2	0
436	FBX30_MOUSE	F-box only protein 30 OS=Mus musculus GN=Fbxo30 PE=2 SV=2	50	84573	3	0	2	0
438	TF3C1_MOUSE	General transcription factor 3C polypeptide 1 OS=Mus musculus GN=Gtf3c1 PE=2 SV=2	50	239949	3	0	2	0
439	RGS20_MOUSE	Regulator of G-protein signaling 20 OS=Mus musculus GN=Rgs20 PE=1 SV=1	50	27710	2	0	2	0
440	OTC_MOUSE	Ornithine carbamoyltransferase, mitochondrial OS=Mus musculus GN=Otc PE=1 SV=1	50	39854	2	0	2	0
441	PLSI_MOUSE	Plastin-1 OS=Mus musculus GN=Pls1 PE=2 SV=1	50	70763	3	0	2	0
442	CYLD_MOUSE	Ubiquitin carboxyl-terminal hydrolase CYLD OS=Mus musculus GN=Cyld PE=1 SV=2	50	108171	2	0	2	0
443	ATM_MOUSE	Serine-protein kinase ATM OS=Mus musculus GN=Atm PE=1 SV=2	50	353985	2	0	2	0
444	MA2A1_MOUSE	Alpha-mannosidase 2 OS=Mus musculus GN=Man2a1 PE=1 SV=2	50	132289	3	0	2	0
445	HMMR_MOUSE	Hyaluronan mediated motility receptor OS=Mus musculus GN=Hmmr PE=1 SV=4	50	92242	3	0	2	0
446	HEXB_MOUSE	Beta-hexosaminidase subunit beta OS=Mus musculus GN=Hexb PE=2 SV=2	50	61476	3	0	2	0
447	SH319_MOUSE	SH3 domain-containing protein 19 OS=Mus musculus GN=Sh3d19 PE=1 SV=2	50	86479	2	0	2	0
448	ATS2_MOUSE	A disintegrin and metalloproteinase with thrombospondin motifs 2 OS=Mus musculus GN=Adamts2 PE=1 SV=2	50	138462	2	0	2	0
449	RBM47_MOUSE	RNA-binding protein 47 OS=Mus musculus GN=Rbm47 PE=2 SV=1	50	64478	2	0	2	0
450	CAN1_MOUSE	Calpain-1 catalytic subunit OS=Mus musculus GN=Capn1 PE=2 SV=1	50	82739	2	0	2	0
451	GARL3_MOUSE	GTPase-activating Rap/Ran-GAP domain-like protein 3 OS=Mus musculus GN=Garnl3 PE=1 SV=1	50	116391	2	0	2	0
452	AMPM1_MOUSE	Methionine aminopeptidase 1 OS=Mus musculus GN=Metap1 PE=2 SV=1	50	44163	2	0	2	0
453	FUBP2_MOUSE	Far upstream element-binding protein 2 OS=Mus musculus GN=Khsrp PE=1 SV=2	49	77184	3	0	2	0
454	H15_MOUSE	Histone H1.5 OS=Mus musculus GN=Hist1h1b PE=1 SV=2	49	22562	3	0	2	0
455	R3HC1_MOUSE	R3H and coiled-coil domain-containing protein 1 OS=Mus musculus GN=R3hcc1 PE=2 SV=2	49	66053	2	0	2	0
456	TMC1_MOUSE	Transmembrane channel-like protein 1 OS=Mus musculus GN=Tmc1 PE=1 SV=1	49	88005	2	0	2	0
457	RGS9_MOUSE	Regulator of G-protein signaling 9 OS=Mus musculus GN=Rgs9 PE=1 SV=3	49	77499	3	0	2	0
458	SCRT2_MOUSE	Transcriptional repressor scratch 2 OS=Mus musculus GN=Scrt2 PE=2 SV=2	49	33499	2	0	2	0
459	TRAF5_MOUSE	TNF receptor-associated factor 5 OS=Mus musculus GN=Traf5 PE=1 SV=1	49	65643	2	0	2	0
460	ZSC21_MOUSE	Zinc finger and SCAN domain-containing protein 21 OS=Mus musculus GN=Zscan21 PE=2 SV=2	49	64170	2	0	2	0
461	AT1A4_MOUSE	Sodium/potassium-transporting ATPase subunit alpha-4 OS=Mus musculus GN=Atp1a4 PE=1 SV=3	49	116011	2	0	2	0
463	IRAK4_MOUSE	Interleukin-1 receptor-associated kinase 4 OS=Mus musculus GN=Irak4 PE=1 SV=1	49	51410	3	0	2	0
464	ENOX1_MOUSE	Ecto-NOX disulfide-thiol exchanger 1 OS=Mus musculus GN=Enox1 PE=1 SV=1	49	73805	2	0	2	0
465	DOCK6_MOUSE	Dedicator of cytokinesis protein 6 OS=Mus musculus GN=Dock6 PE=1 SV=4	49	235173	2	0	2	0
466	NAA35_MOUSE	N-alpha-acetyltransferase 35, NatC auxiliary subunit OS=Mus musculus GN=Naa35 PE=1 SV=1	49	84278	2	0	2	0
467	MRVI1_MOUSE	Protein MRVI1 OS=Mus musculus GN=Mrvi1 PE=1 SV=2	49	98058	2	0	2	0
468	NYNRI_MOUSE	Protein NYNRIN OS=Mus musculus GN=Nynrin PE=1 SV=2	49	204650	6	1	2	1
469	S35E3_MOUSE	Solute carrier family 35 member E3 OS=Mus musculus GN=Slc35e3 PE=2 SV=1	49	35211	2	0	2	0
470	PLS3_MOUSE	Phospholipid scramblase 3 OS=Mus musculus GN=Plscr3 PE=2 SV=1	49	32523	2	0	2	0
471	CD14_MOUSE	Monocyte differentiation antigen CD14 OS=Mus musculus GN=Cd14 PE=1 SV=1	49	39636	3	0	2	0
472	SAHH_MOUSE	Adenosylhomocysteinase OS=Mus musculus GN=Ahcy PE=1 SV=3	49	48170	2	0	2	0
473	LAMA1_MOUSE	Laminin subunit alpha-1 OS=Mus musculus GN=Lama1 PE=1 SV=1	49	347249	2	0	2	0
474	SSPN_MOUSE	Sarcospan OS=Mus musculus GN=Sspn PE=2 SV=1	49	24640	2	0	2	0
475	CCD68_MOUSE	Coiled-coil domain-containing protein 68 OS=Mus musculus GN=Ccdc68 PE=2 SV=1	49	38197	2	0	2	0
476	LRTM1_MOUSE	Leucine-rich repeat and transmembrane domain-containing protein 1 OS=Mus musculus GN=Lrtm1 PE=2 SV=1	49	39315	13	0	2	0
477	TOP1_MOUSE	DNA topoisomerase 1 OS=Mus musculus GN=Top1 PE=1 SV=2	49	91275	2	0	2	0
478	RAB2A_MOUSE	Ras-related protein Rab-2A OS=Mus musculus GN=Rab2a PE=1 SV=1	49	23704	1	1	1	1
479	ZIC4_MOUSE	Zinc finger protein ZIC 4 OS=Mus musculus GN=Zic4 PE=1 SV=2	49	38268	2	0	2	0
480	TAF6L_MOUSE	TAF6-like RNA polymerase II p300/CBP-associated factor-associated factor 65 kDa subunit 6L OS=Mus musculus GN=Taf6l PE=2 SV=1	49	67650	2	0	2	0
481	PKDRE_MOUSE	Polycystic kidney disease and receptor for egg jelly-related protein OS=Mus musculus GN=Pkdrej PE=2 SV=1	48	243630	3	0	2	0
482	NDUA2_MOUSE	NADH dehydrogenase [ubiquinone] 1 alpha subcomplex subunit 2 OS=Mus musculus GN=Ndufa2 PE=1 SV=3	48	11023	2	0	2	0
483	ODC_MOUSE	Mitochondrial 2-oxodicarboxylate carrier OS=Mus musculus GN=Slc25a21 PE=2 SV=1	48	33322	2	0	2	0
484	WDR92_MOUSE	WD repeat-containing protein 92 OS=Mus musculus GN=Wdr92 PE=2 SV=1	48	40164	2	0	2	0
485	GLGB_MOUSE	1,4-alpha-glucan-branching enzyme OS=Mus musculus GN=Gbe1 PE=2 SV=1	48	80769	6	0	2	0
486	VPS16_MOUSE	Vacuolar protein sorting-associated protein 16 homolog OS=Mus musculus GN=Vps16 PE=1 SV=3	48	95951	2	0	2	0
487	SYRC_MOUSE	Arginine--tRNA ligase, cytoplasmic OS=Mus musculus GN=Rars PE=2 SV=2	48	76423	2	0	2	0
488	HS12A_MOUSE	Heat shock 70 kDa protein 12A OS=Mus musculus GN=Hspa12a PE=1 SV=1	48	75167	2	0	2	0
490	CCD79_MOUSE	Coiled-coil domain-containing protein 79 OS=Mus musculus GN=Ccdc79 PE=1 SV=1	48	88704	2	0	2	0
492	DGC14_MOUSE	Protein DGCR14 OS=Mus musculus GN=Dgcr14 PE=2 SV=2	48	52572	2	0	2	0
493	VGFR2_MOUSE	Vascular endothelial growth factor receptor 2 OS=Mus musculus GN=Kdr PE=1 SV=1	48	154301	2	0	2	0
494	FOXK1_MOUSE	Forkhead box protein K1 OS=Mus musculus GN=Foxk1 PE=1 SV=2	48	75329	2	0	2	0
495	PTPRQ_MOUSE	Phosphotidylinositol phosphatase PTPRQ OS=Mus musculus GN=Ptprq PE=1 SV=1	48	257878	2	0	2	0
496	PPM1D_MOUSE	Protein phosphatase 1D OS=Mus musculus GN=Ppm1d PE=2 SV=2	48	66366	2	0	2	0
497	TAL1_MOUSE	T-cell acute lymphocytic leukemia protein 1 homolog OS=Mus musculus GN=Tal1 PE=1 SV=1	48	34372	2	0	2	0
498	NAL4F_MOUSE	NACHT, LRR and PYD domains-containing protein 4F OS=Mus musculus GN=Nlrp4f PE=2 SV=1	48	112462	2	0	2	0
499	CAPON_MOUSE	Carboxyl-terminal PDZ ligand of neuronal nitric oxide synthase protein OS=Mus musculus GN=Nos1ap PE=1 SV=3	48	56124	2	0	2	0
501	MDGA2_MOUSE	MAM domain-containing glycosylphosphatidylinositol anchor protein 2 OS=Mus musculus GN=Mdga2 PE=2 SV=1	48	107705	2	0	2	0
502	SYNE3_MOUSE	Nesprin-3 OS=Mus musculus PE=1 SV=1	48	112650	2	0	2	0
504	MYCD_MOUSE	Myocardin OS=Mus musculus GN=Myocd PE=1 SV=2	47	101908	4	0	2	0
505	F120C_MOUSE	Constitutive coactivator of PPAR-gamma-like protein 2 OS=Mus musculus GN=Fam120c PE=2 SV=3	47	120896	2	0	2	0
506	TRI35_MOUSE	Tripartite motif-containing protein 35 OS=Mus musculus GN=Trim35 PE=2 SV=2	47	58620	2	0	2	0
507	RHBT2_MOUSE	Rho-related BTB domain-containing protein 2 OS=Mus musculus GN=Rhobtb2 PE=2 SV=2	47	83623	3	0	2	0
508	QRIC1_MOUSE	Glutamine-rich protein 1 OS=Mus musculus GN=Qrich1 PE=2 SV=1	47	86958	2	0	2	0
509	SOGA3_MOUSE	Protein SOGA3 OS=Mus musculus GN=Soga3 PE=2 SV=2	47	103758	2	0	2	0
510	ZC3H6_MOUSE	Zinc finger CCCH domain-containing protein 6 OS=Mus musculus GN=Zc3h6 PE=2 SV=2	47	132081	2	0	2	0
511	APC5_MOUSE	Anaphase-promoting complex subunit 5 OS=Mus musculus GN=Anapc5 PE=2 SV=1	47	83729	2	0	2	0
513	MALD2_MOUSE	MARVEL domain-containing protein 2 OS=Mus musculus GN=Marveld2 PE=1 SV=1	47	64078	2	0	2	0
514	CNDP2_MOUSE	Cytosolic non-specific dipeptidase OS=Mus musculus GN=Cndp2 PE=1 SV=1	47	53190	2	0	2	0
515	PGH2_MOUSE	Prostaglandin G/H synthase 2 OS=Mus musculus GN=Ptgs2 PE=1 SV=1	47	69710	2	0	2	0
516	HPS3_MOUSE	Hermansky-Pudlak syndrome 3 protein homolog OS=Mus musculus GN=Hps3 PE=2 SV=2	47	115104	2	0	2	0
517	SPD2A_MOUSE	SH3 and PX domain-containing protein 2A OS=Mus musculus GN=Sh3pxd2a PE=1 SV=2	47	124809	2	0	2	0
518	MTR1_MOUSE	Cap-specific mRNA (nucleoside-2~-O-)-methyltransferase 1 OS=Mus musculus GN=Ftsjd2 PE=1 SV=1	47	96641	2	0	2	0
519	LPHN1_MOUSE	Latrophilin-1 OS=Mus musculus GN=Lphn1 PE=1 SV=2	47	163579	2	0	2	0
520	EXOC7_MOUSE	Exocyst complex component 7 OS=Mus musculus GN=Exoc7 PE=1 SV=2	47	80139	2	0	2	0
521	AIFM1_MOUSE	Apoptosis-inducing factor 1, mitochondrial OS=Mus musculus GN=Aifm1 PE=1 SV=1	47	66952	2	0	2	0
522	TIAM2_MOUSE	T-lymphoma invasion and metastasis-inducing protein 2 OS=Mus musculus GN=Tiam2 PE=1 SV=2	47	194157	2	0	2	0
523	PLCH1_MOUSE	1-phosphatidylinositol 4,5-bisphosphate phosphodiesterase eta-1 OS=Mus musculus GN=Plch1 PE=2 SV=1	47	189621	2	0	2	0
525	ASCC1_MOUSE	Activating signal cointegrator 1 complex subunit 1 OS=Mus musculus GN=Ascc1 PE=2 SV=1	47	41539	2	0	2	0
526	AP4E1_MOUSE	AP-4 complex subunit epsilon-1 OS=Mus musculus GN=Ap4e1 PE=2 SV=3	47	125907	2	0	2	0
527	FBW1B_MOUSE	F-box/WD repeat-containing protein 11 OS=Mus musculus GN=Fbxw11 PE=1 SV=1	46	63221	3	0	2	0
528	BCLF1_MOUSE	Bcl-2-associated transcription factor 1 OS=Mus musculus GN=Bclaf1 PE=1 SV=2	46	106053	2	0	2	0
529	LRC57_MOUSE	Leucine-rich repeat-containing protein 57 OS=Mus musculus GN=Lrrc57 PE=2 SV=1	46	27142	2	0	2	0
530	PAR3L_MOUSE	Partitioning defective 3 homolog B OS=Mus musculus GN=Pard3b PE=1 SV=2	46	133268	2	0	2	0
531	KIFC2_MOUSE	Kinesin-like protein KIFC2 OS=Mus musculus GN=Kifc2 PE=2 SV=1	46	86488	2	0	2	0
532	CB076_MOUSE	UPF0538 protein C2orf76 homolog OS=Mus musculus PE=2 SV=2	46	14636	2	0	2	0
533	MOR2A_MOUSE	MORC family CW-type zinc finger protein 2A OS=Mus musculus GN=Morc2a PE=1 SV=2	46	117998	2	0	2	0
534	THEG_MOUSE	Testicular haploid expressed gene protein OS=Mus musculus GN=Theg PE=1 SV=1	46	43054	2	0	2	0
535	GALE_MOUSE	UDP-glucose 4-epimerase OS=Mus musculus GN=Gale PE=2 SV=1	46	38542	3	2	2	1
536	DLG1_MOUSE	Disks large homolog 1 OS=Mus musculus GN=Dlg1 PE=1 SV=1	46	100457	2	0	2	0
537	C2C4D_MOUSE	C2 calcium-dependent domain-containing protein 4D OS=Mus musculus GN=C2cd4d PE=4 SV=1	46	37413	3	0	2	0
538	WDR35_MOUSE	WD repeat-containing protein 35 OS=Mus musculus GN=Wdr35 PE=2 SV=3	46	135787	2	0	2	0
539	CREL1_MOUSE	Cysteine-rich with EGF-like domain protein 1 OS=Mus musculus GN=Creld1 PE=2 SV=1	46	47968	2	0	2	0
540	PLST_MOUSE	Plastin-3 OS=Mus musculus GN=Pls3 PE=1 SV=3	46	71210	2	0	2	0
541	EFTS_MOUSE	Elongation factor Ts, mitochondrial OS=Mus musculus GN=Tsfm PE=2 SV=1	46	35711	2	0	2	0
542	LRRC4_MOUSE	Leucine-rich repeat-containing protein 4 OS=Mus musculus GN=Lrrc4 PE=1 SV=2	46	73428	2	0	2	0
543	KATL1_MOUSE	Katanin p60 ATPase-containing subunit A-like 1 OS=Mus musculus GN=Katnal1 PE=2 SV=1	46	55472	3	0	2	0
544	CGNL1_MOUSE	Cingulin-like protein 1 OS=Mus musculus GN=Cgnl1 PE=1 SV=2	46	148882	2	0	2	0
545	MYPT2_MOUSE	Protein phosphatase 1 regulatory subunit 12B OS=Mus musculus GN=Ppp1r12b PE=1 SV=2	46	109326	4	0	2	0
546	NET3_MOUSE	Netrin-3 OS=Mus musculus GN=Ntn3 PE=2 SV=1	46	64207	3	0	2	0
547	SRSF1_MOUSE	Serine/arginine-rich splicing factor 1 OS=Mus musculus GN=Srsf1 PE=1 SV=3	46	27842	4	0	2	0
548	RAB3I_MOUSE	Rab-3A-interacting protein OS=Mus musculus GN=Rab3ip PE=1 SV=1	46	47902	3	0	2	0
549	TCP11_MOUSE	T-complex protein 11 OS=Mus musculus GN=Tcp11 PE=2 SV=1	46	62388	2	0	2	0
550	OGT1_MOUSE	UDP-N-acetylglucosamine--peptide N-acetylglucosaminyltransferase 110 kDa subunit OS=Mus musculus GN=Ogt PE=1 SV=2	46	118131	2	0	2	0
551	RS29_MOUSE	40S ribosomal protein S29 OS=Mus musculus GN=Rps29 PE=2 SV=2	46	6900	4	3	1	1
552	ZN786_MOUSE	Zinc finger protein 786 OS=Mus musculus GN=Znf786 PE=2 SV=1	46	92163	2	0	2	0
553	DOCK5_MOUSE	Dedicator of cytokinesis protein 5 OS=Mus musculus GN=Dock5 PE=1 SV=2	46	215320	2	0	2	0
554	ARMC9_MOUSE	LisH domain-containing protein ARMC9 OS=Mus musculus GN=Armc9 PE=2 SV=1	46	92605	2	0	2	0
555	P4HA2_MOUSE	Prolyl 4-hydroxylase subunit alpha-2 OS=Mus musculus GN=P4ha2 PE=2 SV=1	46	61306	2	0	2	0
556	RB40B_MOUSE	Ras-related protein Rab-40B OS=Mus musculus GN=Rab40b PE=2 SV=1	46	31442	2	0	2	0
557	TDRD5_MOUSE	Tudor domain-containing protein 5 OS=Mus musculus GN=Tdrd5 PE=1 SV=3	46	117026	3	0	2	0
559	RPGP2_MOUSE	Rap1 GTPase-activating protein 2 OS=Mus musculus GN=Rap1gap2 PE=1 SV=1	46	78718	3	0	2	0
560	CE164_MOUSE	Centrosomal protein of 164 kDa OS=Mus musculus GN=Cep164 PE=2 SV=2	46	162958	2	0	2	0
561	ARG33_MOUSE	Rho guanine nucleotide exchange factor 33 OS=Mus musculus GN=Arhgef33 PE=2 SV=3	46	95383	2	0	2	0
562	KC1G1_MOUSE	Casein kinase I isoform gamma-1 OS=Mus musculus GN=Csnk1g1 PE=1 SV=2	46	53167	2	0	2	0
563	TRPS1_MOUSE	Zinc finger transcription factor Trps1 OS=Mus musculus GN=Trps1 PE=1 SV=1	45	143170	2	0	2	0
564	VPP2_MOUSE	V-type proton ATPase 116 kDa subunit a isoform 2 OS=Mus musculus GN=Atp6v0a2 PE=1 SV=2	45	99279	2	0	2	0
565	CABYR_MOUSE	Calcium-binding tyrosine phosphorylation-regulated protein OS=Mus musculus GN=Cabyr PE=1 SV=1	45	48531	3	0	2	0
566	LCA5_MOUSE	Lebercilin OS=Mus musculus GN=Lca5 PE=2 SV=1	45	80398	3	0	2	0
567	PEX12_MOUSE	Peroxisome assembly protein 12 OS=Mus musculus GN=Pex12 PE=2 SV=1	45	40892	2	0	2	0
569	RASL3_MOUSE	RAS protein activator like-3 OS=Mus musculus GN=Rasal3 PE=2 SV=1	45	116022	2	0	2	0
570	CADH5_MOUSE	Cadherin-5 OS=Mus musculus GN=Cdh5 PE=1 SV=2	45	88133	2	0	2	0
571	IF4A1_MOUSE	Eukaryotic initiation factor 4A-I OS=Mus musculus GN=Eif4a1 PE=2 SV=1	45	46353	2	0	2	0
572	VTI1B_MOUSE	Vesicle transport through interaction with t-SNAREs homolog 1B OS=Mus musculus GN=Vti1b PE=1 SV=1	45	26697	2	0	2	0
573	GLPK5_MOUSE	Putative glycerol kinase 5 OS=Mus musculus GN=Gk5 PE=2 SV=2	45	60344	2	0	2	0
574	TIF1B_MOUSE	Transcription intermediary factor 1-beta OS=Mus musculus GN=Trim28 PE=1 SV=3	45	90558	2	0	2	0
575	MCM6_MOUSE	DNA replication licensing factor MCM6 OS=Mus musculus GN=Mcm6 PE=1 SV=1	45	93721	2	0	2	0
576	MED26_MOUSE	Mediator of RNA polymerase II transcription subunit 26 OS=Mus musculus GN=Med26 PE=2 SV=1	45	65039	2	0	2	0
577	NUP93_MOUSE	Nuclear pore complex protein Nup93 OS=Mus musculus GN=Nup93 PE=2 SV=1	45	93736	4	0	2	0
578	LYST_MOUSE	Lysosomal-trafficking regulator OS=Mus musculus GN=Lyst PE=1 SV=1	45	430549	2	0	2	0
579	UBP54_MOUSE	Inactive ubiquitin carboxyl-terminal hydrolase 54 OS=Mus musculus GN=Usp54 PE=1 SV=2	45	178720	3	0	2	0
580	P4R3A_MOUSE	Serine/threonine-protein phosphatase 4 regulatory subunit 3A OS=Mus musculus GN=Smek1 PE=1 SV=1	45	94410	2	0	2	0
581	PCNA_MOUSE	Proliferating cell nuclear antigen OS=Mus musculus GN=Pcna PE=1 SV=2	45	29108	3	0	2	0
582	LINES_MOUSE	Protein Lines homolog OS=Mus musculus GN=Lins PE=2 SV=2	45	86841	2	0	2	0
583	FMO1_MOUSE	Dimethylaniline monooxygenase [N-oxide-forming] 1 OS=Mus musculus GN=Fmo1 PE=1 SV=1	45	60446	2	0	2	0
584	EPHA5_MOUSE	Ephrin type-A receptor 5 OS=Mus musculus GN=Epha5 PE=1 SV=2	45	98362	2	1	2	1
585	PAR6A_MOUSE	Partitioning defective 6 homolog alpha OS=Mus musculus GN=Pard6a PE=1 SV=2	45	37539	3	0	2	0
586	SNRK_MOUSE	SNF-related serine/threonine-protein kinase OS=Mus musculus GN=Snrk PE=1 SV=1	45	82774	3	0	2	0
587	COM1_MOUSE	DNA endonuclease RBBP8 OS=Mus musculus GN=Rbbp8 PE=1 SV=1	45	102023	2	0	2	0
588	TRI68_MOUSE	E3 ubiquitin-protein ligase TRIM68 OS=Mus musculus GN=Trim68 PE=2 SV=1	45	57145	2	0	2	0
589	GT2D1_MOUSE	General transcription factor II-I repeat domain-containing protein 1 OS=Mus musculus GN=Gtf2ird1 PE=2 SV=2	45	124546	2	0	2	0
590	CLAP2_MOUSE	CLIP-associating protein 2 OS=Mus musculus GN=Clasp2 PE=1 SV=1	45	141564	2	0	2	0
591	MTOR_MOUSE	Serine/threonine-protein kinase mTOR OS=Mus musculus GN=Mtor PE=1 SV=2	45	290657	2	0	2	0
592	OSBP1_MOUSE	Oxysterol-binding protein 1 OS=Mus musculus GN=Osbp PE=1 SV=2	45	85491	2	0	2	0
593	DDX27_MOUSE	Probable ATP-dependent RNA helicase DDX27 OS=Mus musculus GN=Ddx27 PE=1 SV=3	45	86284	2	0	2	0
594	PTN1_MOUSE	Tyrosine-protein phosphatase non-receptor type 1 OS=Mus musculus GN=Ptpn1 PE=1 SV=2	45	50189	2	0	2	0
595	TRI33_MOUSE	E3 ubiquitin-protein ligase TRIM33 OS=Mus musculus GN=Trim33 PE=2 SV=2	44	125931	2	0	2	0
596	IKZF3_MOUSE	Zinc finger protein Aiolos OS=Mus musculus GN=Ikzf3 PE=1 SV=2	44	58956	5	0	2	0
597	MD13L_MOUSE	Mediator of RNA polymerase II transcription subunit 13-like OS=Mus musculus GN=Med13l PE=1 SV=2	44	244569	2	0	2	0
598	SCG2_MOUSE	Secretogranin-2 OS=Mus musculus GN=Scg2 PE=1 SV=1	44	70600	2	0	2	0
599	SDCG8_MOUSE	Serologically defined colon cancer antigen 8 homolog OS=Mus musculus GN=Sdccag8 PE=1 SV=1	44	83726	2	0	2	0
600	EPHB1_MOUSE	Ephrin type-B receptor 1 OS=Mus musculus GN=Ephb1 PE=1 SV=1	44	111350	2	0	2	0
601	SMG7_MOUSE	Protein SMG7 OS=Mus musculus GN=Smg7 PE=1 SV=1	44	127389	2	0	2	0
602	TNR6B_MOUSE	Trinucleotide repeat-containing gene 6B protein OS=Mus musculus GN=Tnrc6b PE=2 SV=2	44	192643	2	0	2	0
603	GRIA1_MOUSE	Glutamate receptor 1 OS=Mus musculus GN=Gria1 PE=1 SV=1	44	102303	2	0	2	0
605	CQ104_MOUSE	Uncharacterized protein C17orf104 homolog OS=Mus musculus GN=Gm1564 PE=2 SV=1	44	109845	2	0	2	0
606	SYPM_MOUSE	Probable proline--tRNA ligase, mitochondrial OS=Mus musculus GN=Pars2 PE=2 SV=2	44	54396	2	0	2	0
607	5NT3_MOUSE	Cytosolic 5~-nucleotidase 3 OS=Mus musculus GN=Nt5c3 PE=1 SV=4	44	37571	3	0	2	0
608	SYNRG_MOUSE	Synergin gamma OS=Mus musculus GN=Synrg PE=1 SV=1	44	140440	2	0	2	0
609	SNTB1_MOUSE	Beta-1-syntrophin OS=Mus musculus GN=Sntb1 PE=1 SV=4	44	58444	2	0	2	0
610	HMGC2_MOUSE	Probable 3-hydroxymethyl-3-methylglutaryl-CoA lyase 2 OS=Mus musculus GN=Hmgcll1 PE=2 SV=1	44	37082	2	0	2	0
611	PCDP1_MOUSE	Primary ciliary dyskinesia protein 1 OS=Mus musculus GN=Gm101 PE=1 SV=1	44	97351	2	0	2	0
612	ATX2_MOUSE	Ataxin-2 OS=Mus musculus GN=Atxn2 PE=1 SV=1	44	137255	2	0	2	0
613	BRAF_MOUSE	Serine/threonine-protein kinase B-raf OS=Mus musculus GN=Braf PE=1 SV=3	44	89522	2	0	2	0
614	CDC16_MOUSE	Cell division cycle protein 16 homolog OS=Mus musculus GN=Cdc16 PE=2 SV=1	44	72213	2	0	2	0
615	MLL4_MOUSE	Histone-lysine N-methyltransferase MLL4 OS=Mus musculus GN=Wbp7 PE=1 SV=3	44	299026	2	0	2	0
616	FBF1_MOUSE	Fas-binding factor 1 OS=Mus musculus GN=Fbf1 PE=1 SV=1	44	130400	2	0	2	0
617	PARN_MOUSE	Poly(A)-specific ribonuclease PARN OS=Mus musculus GN=Parn PE=1 SV=1	44	72141	2	0	2	0
618	DPOD1_MOUSE	DNA polymerase delta catalytic subunit OS=Mus musculus GN=Pold1 PE=1 SV=2	44	125194	2	0	2	0
619	LEO1_MOUSE	RNA polymerase-associated protein LEO1 OS=Mus musculus GN=Leo1 PE=1 SV=2	44	75666	2	0	2	0
620	CLIP2_MOUSE	CAP-Gly domain-containing linker protein 2 OS=Mus musculus GN=Clip2 PE=1 SV=2	44	116353	2	0	2	0
621	FAT4_MOUSE	Protocadherin Fat 4 OS=Mus musculus GN=Fat4 PE=1 SV=2	44	543973	2	0	2	0
622	K0284_MOUSE	Protein KIAA0284 OS=Mus musculus GN=Kiaa0284 PE=1 SV=2	44	171174	2	0	2	0
623	SPT20_MOUSE	Spermatogenesis-associated protein 20 OS=Mus musculus GN=Spata20 PE=2 SV=1	44	89271	2	0	2	0
624	ECH1_MOUSE	Delta(3,5)-Delta(2,4)-dienoyl-CoA isomerase, mitochondrial OS=Mus musculus GN=Ech1 PE=2 SV=1	44	36437	3	0	2	0
625	DIDO1_MOUSE	Death-inducer obliterator 1 OS=Mus musculus GN=Dido1 PE=1 SV=4	44	248621	2	0	2	0
626	MCM8_MOUSE	DNA replication licensing factor MCM8 OS=Mus musculus GN=Mcm8 PE=2 SV=3	44	93226	2	0	2	0
627	SYCE3_MOUSE	Synaptonemal complex central element protein 3 OS=Mus musculus GN=Syce3 PE=1 SV=1	44	10517	2	0	2	0
628	BCL9_MOUSE	B-cell CLL/lymphoma 9 protein OS=Mus musculus GN=Bcl9 PE=1 SV=3	44	149103	2	0	2	0
629	CA063_MOUSE	UPF0471 protein C1orf63 homolog OS=Mus musculus GN=D4Wsu53e PE=1 SV=1	44	34519	2	0	2	0
630	NF1_MOUSE	Neurofibromin OS=Mus musculus GN=Nf1 PE=1 SV=1	44	323097	2	0	2	0
631	B3A3_MOUSE	Anion exchange protein 3 OS=Mus musculus GN=Slc4a3 PE=1 SV=2	44	135801	4	0	2	0
632	POLI_MOUSE	DNA polymerase iota OS=Mus musculus GN=Poli PE=1 SV=1	43	80743	2	0	2	0
633	S4A10_MOUSE	Sodium-driven chloride bicarbonate exchanger OS=Mus musculus GN=Slc4a10 PE=1 SV=2	43	126934	2	0	2	0
634	ERCC3_MOUSE	TFIIH basal transcription factor complex helicase XPB subunit OS=Mus musculus GN=Ercc3 PE=2 SV=1	43	89925	2	0	2	0
635	THA11_MOUSE	THAP domain-containing protein 11 OS=Mus musculus GN=Thap11 PE=1 SV=1	43	33597	2	0	2	0
636	SET_MOUSE	Protein SET OS=Mus musculus GN=Set PE=1 SV=1	43	33358	1	1	1	1
637	ZO2_MOUSE	Tight junction protein ZO-2 OS=Mus musculus GN=Tjp2 PE=1 SV=2	43	131428	2	0	2	0
638	HECW2_MOUSE	E3 ubiquitin-protein ligase HECW2 OS=Mus musculus GN=Hecw2 PE=2 SV=1	43	177038	2	0	2	0
639	ANTRL_MOUSE	Anthrax toxin receptor-like OS=Mus musculus GN=Antxrl PE=2 SV=2	43	71936	2	0	2	0
640	CASC5_MOUSE	Protein CASC5 OS=Mus musculus GN=Casc5 PE=2 SV=3	43	180879	2	0	2	0
641	VATD_MOUSE	V-type proton ATPase subunit D OS=Mus musculus GN=Atp6v1d PE=1 SV=1	43	28351	1	1	1	1
642	DLGP3_MOUSE	Disks large-associated protein 3 OS=Mus musculus GN=Dlgap3 PE=1 SV=1	43	106777	2	0	2	0
643	PP14A_MOUSE	Protein phosphatase 1 regulatory subunit 14A OS=Mus musculus GN=Ppp1r14a PE=2 SV=1	43	16810	2	0	2	0
644	CDK12_MOUSE	Cyclin-dependent kinase 12 OS=Mus musculus GN=Cdk12 PE=1 SV=2	43	164322	2	0	2	0
645	APBA1_MOUSE	Amyloid beta A4 precursor protein-binding family A member 1 OS=Mus musculus GN=Apba1 PE=2 SV=2	43	93308	2	0	2	0
646	HMCN2_MOUSE	Hemicentin-2 OS=Mus musculus GN=Hmcn2 PE=1 SV=1	43	554553	2	0	2	0
647	TAC2N_MOUSE	Tandem C2 domains nuclear protein OS=Mus musculus GN=Tc2n PE=1 SV=2	43	55694	2	0	2	0
648	HTR5B_MOUSE	HEAT repeat-containing protein 5B OS=Mus musculus GN=Heatr5b PE=2 SV=3	43	226799	3	0	2	0
649	XPP1_MOUSE	Xaa-Pro aminopeptidase 1 OS=Mus musculus GN=Xpnpep1 PE=2 SV=1	43	70231	2	0	2	0
650	G0S2_MOUSE	G0/G1 switch protein 2 OS=Mus musculus GN=G0s2 PE=2 SV=1	43	11282	2	0	2	0
651	AKNA_MOUSE	AT-hook-containing transcription factor OS=Mus musculus GN=Akna PE=2 SV=1	43	153942	2	0	2	0
652	TAF1_MOUSE	Transcription initiation factor TFIID subunit 1 OS=Mus musculus GN=Taf1 PE=2 SV=2	43	215710	2	0	2	0
653	MIPEP_MOUSE	Mitochondrial intermediate peptidase OS=Mus musculus GN=Mipep PE=2 SV=1	43	81769	2	0	2	0
654	IQCH_MOUSE	IQ domain-containing protein H OS=Mus musculus GN=Iqch PE=2 SV=2	43	123140	2	0	2	0
655	NUFP1_MOUSE	Nuclear fragile X mental retardation-interacting protein 1 OS=Mus musculus GN=Nufip1 PE=1 SV=1	43	55078	3	0	2	0
656	PTN13_MOUSE	Tyrosine-protein phosphatase non-receptor type 13 OS=Mus musculus GN=Ptpn13 PE=1 SV=2	43	272048	2	0	2	0
657	PCM1_MOUSE	Pericentriolar material 1 protein OS=Mus musculus GN=Pcm1 PE=1 SV=2	43	230131	2	0	2	0
658	RBM19_MOUSE	Probable RNA-binding protein 19 OS=Mus musculus GN=Rbm19 PE=1 SV=1	43	106474	2	0	2	0
659	ALPK3_MOUSE	Alpha-protein kinase 3 OS=Mus musculus GN=Alpk3 PE=1 SV=1	43	181855	2	0	2	0
660	S12A1_MOUSE	Solute carrier family 12 member 1 OS=Mus musculus GN=Slc12a1 PE=2 SV=2	42	121418	3	0	2	0
661	GRP1_MOUSE	RAS guanyl-releasing protein 1 OS=Mus musculus GN=Rasgrp1 PE=1 SV=1	42	91443	2	0	2	0
662	CH10_MOUSE	10 kDa heat shock protein, mitochondrial OS=Mus musculus GN=Hspe1 PE=1 SV=2	42	10956	2	0	2	0
663	CP058_MOUSE	UPF0420 protein C16orf58 homolog OS=Mus musculus PE=2 SV=1	42	50836	2	0	2	0
664	ADH4_MOUSE	Alcohol dehydrogenase 4 OS=Mus musculus GN=Adh4 PE=1 SV=4	42	41325	5	3	1	1
665	UBP47_MOUSE	Ubiquitin carboxyl-terminal hydrolase 47 OS=Mus musculus GN=Usp47 PE=1 SV=2	42	158782	4	0	2	0
666	ERLN1_MOUSE	Erlin-1 OS=Mus musculus GN=Erlin1 PE=2 SV=1	42	39083	2	0	2	0
667	CB084_MOUSE	UPF0638 protein C2orf84 homolog OS=Mus musculus PE=2 SV=1	42	34664	3	0	2	0
668	WDFY3_MOUSE	WD repeat and FYVE domain-containing protein 3 OS=Mus musculus GN=Wdfy3 PE=1 SV=1	42	396707	2	0	2	0
669	TGIF2_MOUSE	Homeobox protein TGIF2 OS=Mus musculus GN=Tgif2 PE=2 SV=1	42	26030	2	0	2	0
670	VIP2_MOUSE	Inositol hexakisphosphate and diphosphoinositol-pentakisphosphate kinase 2 OS=Mus musculus GN=Ppip5k2 PE=1 SV=3	42	129486	2	0	2	0
671	LRRC2_MOUSE	Leucine-rich repeat-containing protein 2 OS=Mus musculus GN=Lrrc2 PE=2 SV=1	42	43442	2	0	2	0
672	M3KL4_MOUSE	Mitogen-activated protein kinase kinase kinase MLK4 OS=Mus musculus GN=Mlk4 PE=2 SV=2	42	111582	2	0	2	0
673	LAMC1_MOUSE	Laminin subunit gamma-1 OS=Mus musculus GN=Lamc1 PE=1 SV=2	42	182830	2	0	2	0
674	MYO7A_MOUSE	Unconventional myosin-VIIa OS=Mus musculus GN=Myo7a PE=1 SV=2	42	257001	2	0	2	0
675	ASUN_MOUSE	Protein asunder homolog OS=Mus musculus GN=Asun PE=2 SV=2	42	83754	2	0	2	0
676	LIPA3_MOUSE	Liprin-alpha-3 OS=Mus musculus GN=Ppfia3 PE=1 SV=1	42	116664	2	0	2	0
677	MCHR1_MOUSE	Melanin-concentrating hormone receptor 1 OS=Mus musculus GN=Mchr1 PE=2 SV=2	42	46980	1	1	1	1
678	K1755_MOUSE	Uncharacterized protein KIAA1755 homolog OS=Mus musculus PE=2 SV=2	42	130318	2	0	2	0
679	OS9_MOUSE	Protein OS-9 OS=Mus musculus GN=Os9 PE=1 SV=2	42	76517	2	0	2	0
680	LRRK1_MOUSE	Leucine-rich repeat serine/threonine-protein kinase 1 OS=Mus musculus GN=Lrrk1 PE=2 SV=1	42	228405	3	0	2	0
681	KCD11_MOUSE	BTB/POZ domain-containing protein KCTD11 OS=Mus musculus GN=Kctd11 PE=1 SV=1	42	26397	2	0	2	0
682	COOA1_MOUSE	Collagen alpha-1(XXIV) chain OS=Mus musculus GN=Col24a1 PE=2 SV=2	42	176366	2	0	2	0
683	HEM3_MOUSE	Porphobilinogen deaminase OS=Mus musculus GN=Hmbs PE=2 SV=2	42	39605	3	0	2	0
684	RND3_MOUSE	Rho-related GTP-binding protein RhoE OS=Mus musculus GN=Rnd3 PE=1 SV=1	42	27864	2	0	2	0
685	MASTR_MOUSE	MEF2-activating motif and SAP domain-containing transcriptional regulator OS=Mus musculus GN=Mamstr PE=1 SV=2	42	45489	2	0	2	0
686	AXIN2_MOUSE	Axin-2 OS=Mus musculus GN=Axin2 PE=1 SV=2	41	93988	2	0	2	0
687	ACM4_MOUSE	Muscarinic acetylcholine receptor M4 OS=Mus musculus GN=Chrm4 PE=2 SV=1	41	53566	2	0	2	0
688	FXL19_MOUSE	F-box/LRR-repeat protein 19 OS=Mus musculus GN=Fbxl19 PE=2 SV=1	41	75508	1	1	1	1
689	CO1A1_MOUSE	Collagen alpha-1(I) chain OS=Mus musculus GN=Col1a1 PE=1 SV=4	41	138974	2	0	2	0
690	CCD37_MOUSE	Coiled-coil domain-containing protein 37 OS=Mus musculus GN=Ccdc37 PE=2 SV=1	41	53887	2	0	2	0
691	POC5_MOUSE	Centrosomal protein POC5 OS=Mus musculus GN=Poc5 PE=1 SV=1	41	61203	2	0	2	0
692	DOP2_MOUSE	Protein dopey-2 OS=Mus musculus GN=Dopey2 PE=2 SV=3	41	260115	2	0	2	0
693	RNPS1_MOUSE	RNA-binding protein with serine-rich domain 1 OS=Mus musculus GN=Rnps1 PE=2 SV=1	41	34188	2	0	2	0
694	BI2L2_MOUSE	Brain-specific angiogenesis inhibitor 1-associated protein 2-like protein 2 OS=Mus musculus GN=Baiap2l2 PE=1 SV=1	41	58479	3	0	2	0
695	PROX2_MOUSE	Prospero homeobox protein 2 OS=Mus musculus GN=Prox2 PE=2 SV=1	41	66402	3	0	2	0
697	USH1G_MOUSE	Usher syndrome type-1G protein homolog OS=Mus musculus GN=Ush1g PE=1 SV=1	41	51857	3	0	2	0
698	SIK2_MOUSE	Serine/threonine-protein kinase SIK2 OS=Mus musculus GN=Sik2 PE=1 SV=1	41	105044	3	0	2	0
699	VINC_MOUSE	Vinculin OS=Mus musculus GN=Vcl PE=1 SV=4	41	117215	2	0	2	0
700	GGNB2_MOUSE	Gametogenetin-binding protein 2 OS=Mus musculus GN=Ggnbp2 PE=1 SV=1	41	81200	2	0	2	0
701	DZIP1_MOUSE	Zinc finger protein DZIP1 OS=Mus musculus GN=Dzip1 PE=2 SV=3	41	97829	2	0	2	0
702	GP156_MOUSE	Probable G-protein coupled receptor 156 OS=Mus musculus GN=Gpr156 PE=2 SV=2	41	88866	2	0	2	0
703	SLIK5_MOUSE	SLIT and NTRK-like protein 5 OS=Mus musculus GN=Slitrk5 PE=2 SV=1	41	108352	2	0	2	0
704	ZN516_MOUSE	Zinc finger protein 516 OS=Mus musculus GN=Znf516 PE=2 SV=1	41	126820	2	0	2	0
705	NEUL4_MOUSE	Neuralized-like protein 4 OS=Mus musculus GN=Neurl4 PE=2 SV=1	41	169299	2	0	2	0
706	ATP5J_MOUSE	ATP synthase-coupling factor 6, mitochondrial OS=Mus musculus GN=Atp5j PE=1 SV=1	41	12489	2	0	2	0
707	DRD4_MOUSE	D(4) dopamine receptor OS=Mus musculus GN=Drd4 PE=2 SV=1	41	42429	2	0	2	0
708	MYH7B_MOUSE	Myosin-7B OS=Mus musculus GN=Myh7b PE=3 SV=1	41	222501	2	0	2	0
709	SKIL_MOUSE	Ski-like protein OS=Mus musculus GN=Skil PE=2 SV=2	41	77450	2	0	2	0
710	PHLB1_MOUSE	Pleckstrin homology-like domain family B member 1 OS=Mus musculus GN=Phldb1 PE=1 SV=1	41	150890	3	0	2	0
711	RGRF2_MOUSE	Ras-specific guanine nucleotide-releasing factor 2 OS=Mus musculus GN=Rasgrf2 PE=1 SV=2	41	136950	2	0	2	0
712	FOG2_MOUSE	Zinc finger protein ZFPM2 OS=Mus musculus GN=Zfpm2 PE=1 SV=2	40	129892	4	0	2	0
713	MYO3A_MOUSE	Myosin-IIIa OS=Mus musculus GN=Myo3a PE=2 SV=1	40	186154	2	0	2	0
714	RNF12_MOUSE	E3 ubiquitin-protein ligase RLIM OS=Mus musculus GN=Rlim PE=1 SV=2	40	66679	2	0	2	0
715	MAGD1_MOUSE	Melanoma-associated antigen D1 OS=Mus musculus GN=Maged1 PE=1 SV=1	40	85674	2	0	2	0
716	HXK2_MOUSE	Hexokinase-2 OS=Mus musculus GN=Hk2 PE=1 SV=1	40	103951	2	0	2	0
717	THAP3_MOUSE	THAP domain-containing protein 3 OS=Mus musculus GN=Thap3 PE=2 SV=1	40	25011	2	0	2	0
718	VAS1_MOUSE	V-type proton ATPase subunit S1 OS=Mus musculus GN=Atp6ap1 PE=1 SV=1	40	51089	2	0	2	0
719	SYNEM_MOUSE	Synemin OS=Mus musculus GN=Synm PE=1 SV=2	40	173276	3	0	2	0
720	XRCC3_MOUSE	DNA repair protein XRCC3 OS=Mus musculus GN=Xrcc3 PE=2 SV=1	40	39048	2	0	2	0
721	FGD6_MOUSE	FYVE, RhoGEF and PH domain-containing protein 6 OS=Mus musculus GN=Fgd6 PE=1 SV=2	40	156954	2	0	2	0
722	MA7D1_MOUSE	MAP7 domain-containing protein 1 OS=Mus musculus GN=Map7d1 PE=1 SV=1	40	93562	4	0	2	0
723	LZTS2_MOUSE	Leucine zipper putative tumor suppressor 2 OS=Mus musculus GN=Lzts2 PE=2 SV=3	40	73161	2	0	2	0
724	FA81A_MOUSE	Protein FAM81A OS=Mus musculus GN=Fam81a PE=2 SV=2	40	41798	2	0	2	0
725	ZDHC8_MOUSE	Probable palmitoyltransferase ZDHHC8 OS=Mus musculus GN=Zdhhc8 PE=1 SV=1	40	82778	2	0	2	0
726	LRCH2_MOUSE	Leucine-rich repeat and calponin homology domain-containing protein 2 OS=Mus musculus GN=Lrch2 PE=2 SV=2	40	85734	3	0	2	0
727	RPRD2_MOUSE	Regulation of nuclear pre-mRNA domain-containing protein 2 OS=Mus musculus GN=Rprd2 PE=1 SV=1	40	157003	2	0	2	0
728	SMHD1_MOUSE	Structural maintenance of chromosomes flexible hinge domain-containing protein 1 OS=Mus musculus GN=Smchd1 PE=2 SV=2	39	227502	2	0	2	0
729	MNS1_MOUSE	Meiosis-specific nuclear structural protein 1 OS=Mus musculus GN=Mns1 PE=1 SV=1	39	60255	4	0	2	0
730	SRRM1_MOUSE	Serine/arginine repetitive matrix protein 1 OS=Mus musculus GN=Srrm1 PE=1 SV=2	39	106855	2	0	2	0
731	ARI1A_MOUSE	AT-rich interactive domain-containing protein 1A OS=Mus musculus GN=Arid1a PE=1 SV=1	39	242852	2	0	2	0
732	IRPL1_MOUSE	Interleukin-1 receptor accessory protein-like 1 OS=Mus musculus GN=Il1rapl1 PE=1 SV=1	39	80492	3	0	2	0
733	RBCC1_MOUSE	RB1-inducible coiled-coil protein 1 OS=Mus musculus GN=Rb1cc1 PE=1 SV=3	39	184287	2	0	2	0
734	WNK2_MOUSE	Serine/threonine-protein kinase WNK2 OS=Mus musculus GN=Wnk2 PE=1 SV=2	39	228926	2	0	2	0
735	SH3K1_MOUSE	SH3 domain-containing kinase-binding protein 1 OS=Mus musculus GN=Sh3kbp1 PE=1 SV=1	39	78293	2	0	2	0
736	ZN451_MOUSE	Zinc finger protein 451 OS=Mus musculus GN=Znf451 PE=2 SV=1	39	123128	2	0	2	0
737	NEP_MOUSE	Neprilysin OS=Mus musculus GN=Mme PE=1 SV=3	39	86332	2	0	2	0
738	SAMN1_MOUSE	SAM domain-containing protein SAMSN-1 OS=Mus musculus GN=Samsn1 PE=1 SV=2	39	41861	2	0	2	0
739	MYO1G_MOUSE	Unconventional myosin-Ig OS=Mus musculus GN=Myo1g PE=2 SV=1	39	118123	2	0	2	0
740	CAMP3_MOUSE	Calmodulin-regulated spectrin-associated protein 3 OS=Mus musculus GN=Camsap3 PE=1 SV=1	39	135890	3	0	2	0
741	RS24_MOUSE	40S ribosomal protein S24 OS=Mus musculus GN=Rps24 PE=1 SV=1	39	15413	1	1	1	1
742	SKIT1_MOUSE	Selection and upkeep of intraepithelial T-cells protein 1 OS=Mus musculus GN=Skint1 PE=2 SV=1	38	42391	2	0	2	0
743	POSTN_MOUSE	Periostin OS=Mus musculus GN=Postn PE=1 SV=2	38	93769	1	1	1	1
744	KI26B_MOUSE	Kinesin-like protein KIF26B OS=Mus musculus GN=Kif26b PE=1 SV=3	38	228107	2	0	2	0
745	RBM33_MOUSE	RNA-binding protein 33 OS=Mus musculus GN=Rbm33 PE=1 SV=2	38	137696	3	0	2	0
746	MYH6_MOUSE	Myosin-6 OS=Mus musculus GN=Myh6 PE=1 SV=2	38	224225	2	0	2	0
747	SGK3_MOUSE	Serine/threonine-protein kinase Sgk3 OS=Mus musculus GN=Sgk3 PE=1 SV=1	38	57508	2	0	2	0
748	NED4L_MOUSE	E3 ubiquitin-protein ligase NEDD4-like OS=Mus musculus GN=Nedd4l PE=1 SV=2	38	115746	2	0	2	0
749	PEBP1_MOUSE	Phosphatidylethanolamine-binding protein 1 OS=Mus musculus GN=Pebp1 PE=1 SV=3	38	20988	1	1	1	1
750	NBEA_MOUSE	Neurobeachin OS=Mus musculus GN=Nbea PE=1 SV=1	38	328988	2	0	2	0
751	IFT74_MOUSE	Intraflagellar transport protein 74 homolog OS=Mus musculus GN=Ift74 PE=1 SV=2	38	69315	5	0	2	0
752	MANBA_MOUSE	Beta-mannosidase OS=Mus musculus GN=Manba PE=2 SV=1	38	101451	1	1	1	1
753	BICC1_MOUSE	Protein bicaudal C homolog 1 OS=Mus musculus GN=Bicc1 PE=2 SV=1	37	105655	2	0	2	0
754	PK3C3_MOUSE	Phosphatidylinositol 3-kinase catalytic subunit type 3 OS=Mus musculus GN=Pik3c3 PE=1 SV=1	37	102107	2	0	2	0
755	DOC10_MOUSE	Dedicator of cytokinesis protein 10 OS=Mus musculus GN=Dock10 PE=1 SV=3	37	248054	2	0	2	0
756	ZF106_MOUSE	Zinc finger protein 106 OS=Mus musculus GN=Zfp106 PE=1 SV=3	37	210831	2	0	2	0
757	MYCBP_MOUSE	C-Myc-binding protein OS=Mus musculus GN=Mycbp PE=2 SV=4	37	11948	1	1	1	1
758	RAD52_MOUSE	DNA repair protein RAD52 homolog OS=Mus musculus GN=Rad52 PE=2 SV=1	37	47451	1	1	1	1
759	SLFN5_MOUSE	Schlafen family member 5 OS=Mus musculus GN=Slfn5 PE=2 SV=2	37	102237	2	0	2	0
760	CLCA4_MOUSE	Calcium-activated chloride channel regulator 4 OS=Mus musculus GN=Clca4 PE=1 SV=2	37	102550	2	0	2	0
761	TET1_MOUSE	Methylcytosine dioxygenase TET1 OS=Mus musculus GN=Tet1 PE=1 SV=2	37	222431	2	0	2	0
762	F179B_MOUSE	Protein FAM179B OS=Mus musculus GN=Fam179b PE=2 SV=2	37	194049	2	0	2	0
763	RTF1_MOUSE	RNA polymerase-associated protein RTF1 homolog OS=Mus musculus GN=Rtf1 PE=2 SV=1	37	80976	2	0	2	0
764	LRP2_MOUSE	Low-density lipoprotein receptor-related protein 2 OS=Mus musculus GN=Lrp2 PE=1 SV=1	37	537628	2	0	2	0
765	TPX2_MOUSE	Targeting protein for Xklp2 OS=Mus musculus GN=Tpx2 PE=1 SV=1	37	86297	2	0	2	0
766	ODFP2_MOUSE	Outer dense fiber protein 2 OS=Mus musculus GN=Odf2 PE=1 SV=1	37	96337	2	0	2	0
767	NKTR_MOUSE	NK-tumor recognition protein OS=Mus musculus GN=Nktr PE=1 SV=3	37	164425	2	0	2	0
768	CO6A4_MOUSE	Collagen alpha-4(VI) chain OS=Mus musculus GN=Col6a4 PE=1 SV=2	36	252410	2	0	2	0
769	RAI14_MOUSE	Ankycorbin OS=Mus musculus GN=Rai14 PE=1 SV=1	36	109470	2	0	2	0
770	F120A_MOUSE	Constitutive coactivator of PPAR-gamma-like protein 1 OS=Mus musculus GN=FAM120A PE=1 SV=2	36	122766	2	0	2	0
771	PTMA_MOUSE	Prothymosin alpha OS=Mus musculus GN=Ptma PE=1 SV=2	36	12247	1	1	1	1
772	OCTC_MOUSE	Peroxisomal carnitine O-octanoyltransferase OS=Mus musculus GN=Crot PE=1 SV=1	36	71131	2	0	2	0
773	GPR98_MOUSE	G-protein coupled receptor 98 OS=Mus musculus GN=Gpr98 PE=2 SV=1	36	689596	2	0	2	0
774	CO4A4_MOUSE	Collagen alpha-4(IV) chain OS=Mus musculus GN=Col4a4 PE=2 SV=1	36	166046	2	0	2	0
775	ARHGJ_MOUSE	Rho guanine nucleotide exchange factor 19 OS=Mus musculus GN=Arhgef19 PE=1 SV=1	36	89594	3	1	1	1
776	CDYL_MOUSE	Chromodomain Y-like protein OS=Mus musculus GN=Cdyl PE=1 SV=1	36	65797	3	1	1	1
777	PNMA3_MOUSE	Paraneoplastic antigen Ma3 homolog OS=Mus musculus GN=Pnma3 PE=2 SV=1	36	54520	1	1	1	1
778	ITPR2_MOUSE	Inositol 1,4,5-trisphosphate receptor type 2 OS=Mus musculus GN=Itpr2 PE=1 SV=4	36	310471	2	0	2	0
779	I18RA_MOUSE	Interleukin-18 receptor accessory protein OS=Mus musculus GN=Il18rap PE=2 SV=1	36	71018	1	1	1	1
780	LRC27_MOUSE	Leucine-rich repeat-containing protein 27 OS=Mus musculus GN=Lrrc27 PE=2 SV=1	36	59930	2	0	2	0
781	KLH24_MOUSE	Kelch-like protein 24 OS=Mus musculus GN=Klhl24 PE=2 SV=2	36	69689	2	0	2	0
782	ITA1_MOUSE	Integrin alpha-1 OS=Mus musculus GN=Itga1 PE=2 SV=1	36	132152	1	1	1	1
783	SAST_MOUSE	S-acyl fatty acid synthase thioesterase, medium chain OS=Mus musculus GN=Olah PE=2 SV=1	36	30573	1	1	1	1
784	SRPRB_MOUSE	Signal recognition particle receptor subunit beta OS=Mus musculus GN=Srprb PE=1 SV=1	35	29732	1	1	1	1
785	CRNL1_MOUSE	Crooked neck-like protein 1 OS=Mus musculus GN=Crnkl1 PE=2 SV=1	35	83649	2	0	2	0
786	ZEP1_MOUSE	Zinc finger protein 40 OS=Mus musculus GN=Hivep1 PE=1 SV=1	35	291073	2	0	2	0
787	IF2P_MOUSE	Eukaryotic translation initiation factor 5B OS=Mus musculus GN=Eif5b PE=1 SV=2	35	137988	2	0	2	0
788	LIS1_MOUSE	Platelet-activating factor acetylhydrolase IB subunit alpha OS=Mus musculus GN=Pafah1b1 PE=1 SV=2	35	47210	2	1	1	1
790	A1BG_MOUSE	Alpha-1B-glycoprotein OS=Mus musculus GN=A1bg PE=1 SV=1	35	57202	3	0	1	0
791	RS8_MOUSE	40S ribosomal protein S8 OS=Mus musculus GN=Rps8 PE=1 SV=2	35	24475	1	0	1	0
792	BPIB4_MOUSE	BPI fold-containing family B member 4 OS=Mus musculus GN=Bpifb4 PE=2 SV=1	35	65967	2	0	2	0
793	PX11B_MOUSE	Peroxisomal membrane protein 11B OS=Mus musculus GN=Pex11b PE=2 SV=1	35	29148	1	1	1	1
794	MYOM1_MOUSE	Myomesin-1 OS=Mus musculus GN=Myom1 PE=1 SV=2	34	186546	2	0	2	0
795	PRC2A_MOUSE	Protein PRRC2A OS=Mus musculus GN=Prrc2a PE=1 SV=1	34	229633	2	0	2	0
