# Supplementary material for: Tau binding protein CAPON induces tau aggregation and neurodegeneration
Source: Nat Commun. 2019 Jun 3;10:2394. doi: 10.1038/s41467-019-10278-x (PMC6546774; doi:10.1038/s41467-019-10278-x)
Supplement: Supplementary file 6 — Source Data [file 41467_2019_10278_MOESM6_ESM.xlsx]

## Sheet: Fig.1
										Fig.1c
											Density				Relative expression
												3R/GAPDH	4R/GAPDH			3R/GAPDH	4R/GAPDH			4R-tau/3R-tau
											#1	1.64408	1.31154		#1	0.916145	0.730842		#1	0.797736
											#2	1.51694	1.2061		#2	0.845297	0.672085		#2	0.795088
											#3	1.41134	1.04822		#3	0.786454	0.584109		#3	0.742712
											#4	2.03777	0.858		#4	1.13552	0.47811		#4	0.421048
											#5	1.842	1.174		#5	1.02643	0.654198		#5	0.637351
											#6	2.31525	1.092		#6	1.29015	0.979392		#6	0.759132
											ave	1.79456	1.11498		ave	1	0.683123		ave	0.692178
											sem	0.152196	0.0696984		sem	0.0848096	0.0755896		sem	0.0648959

## Sheet: Fig.2a
Hippocampus				Cortex
								Fig.2a (Hippocampus)			intensity (CAPON)	intensity (actin)	CAPON/actin	fold of WT-Ave	Ave	SEM	TTEST
									WT	1	16400	115000	0.142609	1.10373	1	0.0707908	0.0118101
										2	15600	113000	0.138053	1.06847
										3	12300	115000	0.106957	0.827798
									NLGF	1	19500	112000	0.174107	1.34751	1.4779	0.0538524
										2	20700	105000	0.197143	1.5258
										3	25000	124000	0.201613	1.5604
								Fig.2a (Cortex)			intensity (CAPON)	intensity (actin)	CAPON/actin	fold of WT-Ave	Ave	SEM	TTEST
									WT	1	102000	208000	0.245652	0.971529	1	0.0119637	0.000182509
										2	107000	211000	0.257971	1.02025
										3	111000	217000	0.25493	1.00822
									NLGF	1	125000	216000	0.304895	1.20583	1.20921	0.00456227
										2	124000	217000	0.308511	1.22013
										3	128000	248000	0.303846	1.20168

## Sheet: Fig.2b
Fig.2b (14M)			Total Area		Ave of Intensity		Area X Intensity		Area X Intensity
			CAPON	Hoechst	CAPON	Hoechst	CAPON	Hoechst	CAPON /Hoechst	fold of WT-Ave	Ave	SEM	TTEST
	WT	1	57.328	409.593	5092.43	29065.3	291939	1.08575e+07	0.0268883	1.20528	1	0.20278	0.0257674
		2	55.74	380.011	5074.5	29427.6	282853	9.83584e+06	0.0287573	1.28906
		3	47.1	489.443	4323.95	40211.7	203658	1.8054e+07	0.0112805	0.505654
	NLGF	1	73.9145	333.459	7527.07	24221	556360	#REF!	0.0688843	3.08777	3.88395	0.649207
		2	94.483	380.011	9014.23	25883	851692	1.23555e+07	0.0689319	3.08991
		3	144.27	489.443	14821.9	36886.8	2.13836e+06	1.751e+07	0.122122	5.47418
Fig.2b (24M)			Total Area		Ave of Intensity		Area X Intensity		Area X Intensity
			CAPON	Hoechst	CAPON	Hoechst	CAPON	Hoechst	CAPON /Hoechst	fold of WT-Ave	Ave	SEM
	WT	1	90.716	142.363	7488.1	5860.22	679290	834278	0.814225	1.65076	1	0.331783	0.0172487
		2	68.276	131.909	5790.43	5543.08	395348	731179	0.540699	1.09621
		3	33.519	122.117	2548.16	5604.25	85411.6	684376	0.124802	0.253024
	NLGF	1	222.724	231.166	19187.9	7641.46	4.2736e+06	1.76644e+06	2.41932	4.90494	8.80153	1.59078
		2	416.457	320.272	36679.6	8995.08	1.52755e+07	2.88087e+06	5.30239	10.7501
		3	520.04	324.841	46699.5	14100.2	2.42856e+07	4.58033e+06	5.30215	10.7496

## Sheet: Fig.2c
											Fig.2c				intensity (CAPON)	intensity (actin)	CAPON/actin	fold of 7M WT-Ave	Ave	SEM	TTEST
												7M	WT	1	9310	109000	0.0854128	1.21146	1	0.0893409	0.138667
														2	5180	86900	0.0596087	0.845466
														3	6310	94900	0.066491	0.943082
													NLGF	1	3330	71600	0.0465084	0.659656	0.686178	0.106255
														2	5060	77700	0.0651223	0.923668
														3	3920	117000	0.0335043	0.475211
												14M	WT	1	6690	78500	0.0852229	1.20877	1.24226	0.148916	0.0163397
														2	6590	59400	0.110943	1.57357
														3	5560	83500	0.0665868	0.94444
													NLGF	1	1540	63200	0.0243671	0.345613	0.400416	0.0870833
														2	1160	66000	0.0175758	0.249287
														3	5130	120000	0.04275	0.606349

## Sheet: Fig.3a
Fig.3a			Total Area		Ave of Intensity		Area X Intensity		Area X Intensity
			Duolink	Hoechst	Duolink	Hoechst	Duolink	Hoechst	Duolink /Hoechst	fold of WT-Ave	Ave	SEM	TTEST
	WT	1	87001.9	213281	81.6955	24.7616	7.10766e+06	5.28118e+06	1.34585	1.00237	1	0.0663289	0.44624
		2	80716.9	163847	80.494	25.9183	6.49723e+06	4.24664e+06	1.52997	1.1395
		3	93449.8	230140	75.7847	26.7085	7.08206e+06	6.14671e+06	1.15217	0.858124
	NLGF	1	65552	156599	72.441	23.7895	4.74865e+06	3.72541e+06	1.27466	0.949355	0.904178	0.0647744
		2	81525.6	182938	74.3979	24.3692	6.06533e+06	4.45806e+06	1.36053	1.01331
		3	69640.9	206224	78.585	26.358	5.47273e+06	5.43564e+06	1.00682	0.74987
	CAPON-KO	1	874.31	231859	90.7098	25.7935	79308.4	5.98047e+06	0.0132612	0.00987682	Negative control, Quantified data is not shown
		2	1186.46	207141	95.0961	24.3919	112828	5.05257e+06	0.0223308	0.0166318	Negative control, Quantified data is not shown

## Sheet: Fig.3b
										Fig.3b			intensity (CAPON)	intensity (actin)	CAPON/actin	fold of WT-Ave	Ave	SEM	TTEST
											WT	1	25900	179000	0.144693	0.990043	1	0.018725	0.243271
												2	27000	177000	0.152542	1.04375
												3	25700	182000	0.141209	0.966204
											NLGF	1	27000	174000	0.155172	1.06175	0.853206	0.0856236
												2	19200	171000	0.112281	0.768267
												3	19300	181000	0.10663	0.729602

## Sheet: Fig.3c
Fig.3c (CAPON)			intensity (CAPON)	fold of PBS-Ave	Ave	SEM	TTEST
	PBS	1	9032.2	1.05921	1	0.0728	0.00291424
		2	9516.96	1.11606
		3	7032.64	0.824723
	LPS	4	26715.9	3.13299	3.38653	0.291507
		5	34888.3	4.09139
		6	25029.4	2.93522
Fig.3c (co-localization)			overlapping (%)
	nNOS/CAPON	1	19.84
		2	38.0174
		3	21.0129
	Iba1/CAPON	4	6.33432
		5	9.4828
		6	1.73421

## Sheet: Fig.4b
Fig.4b			Hippocamopal Vol. (mm3)
			7days	3months	Ave	SEM	TTEST	3M/ 7d (%)	Ave	SEM
	GFP	1	48.271	49.108	46.0965	0.969987	0.000231035	101.734	100.242	2.34725
		2	43.945	46.096				104.895
		3	44.581	45.443				101.934
		4	47.334	43.739				92.405
	CAPON	1	42.035	34.668	33.8128	0.954146		82.4741	76.86	2.69865
		2	42.895	31.714				73.934
		3	46.565	32.354				69.4814
		4	44.776	36.515				81.5504

## Sheet: Fig.4d
Fig.4d(NeuN)		Total Area	Ave of Intensity	Area X Intensity	Area X Intensity (fold of GFP-AVE)	AVE	SEM	TTEST
	GFP	3.02401e+06	10	3.02401e+07	0.930989	1	0.0416296	0.024281
		3.41313e+06	10.4638	3.57142e+07	1.09952
		2.99717e+06	10.5068	3.14908e+07	0.969493
	CAPON	2.21186e+06	10.3611	2.29173e+07	0.705545	0.505401	0.106639
		1.7019e+06	10.5102	1.78874e+07	0.550691
		809603	10.43	8.44416e+06	0.259967
Fig.4d(Caspase3)		Total Area	Ave of Intensity	Area X Intensity	Area X Intensity (fold of GFP-AVE)	AVE	SEM	TTEST
	GFP	74774.9	14.884	1.11295e+06	1.04704	1	0.0483731	0.000527253
		60662	18.7608	1.13807e+06	1.07067
		53609.6	17.4939	937842	0.882299
	CAPON	97632.3	38.975	3.80521e+06	3.57985	3.64652	0.206979
		90043.4	38.3022	3.44886e+06	3.2446
		199046	21.9757	4.37417e+06	4.11511

## Sheet: Fig.4g
											Fig.4g (GSDME)			intensity (GSDME)	intensity (actin)	GSDME/actin	fold of GFP-Ave	Ave	SEM	TTEST
												Untreated	1	23600	144000	0.163889	0.754372	0.678918	0.0663566
													2	14700	131000	0.112214	0.516514
													3	19800	119000	0.166387	0.765869
												GFP	1	21500	107000	0.200935	0.924892	1	0.0350324	7.37152e-05
													2	24900	115000	0.216522	0.996639
													3	23700	113000	0.209735	0.965397
													4	26600	110000	0.241818	1.11308
												CAPON	1	110000	95700	1.14943	5.29075	4.08441	0.302077
													2	69500	107000	0.649533	2.98977
													3	96900	100000	0.969	4.46026
													4	87700	103000	0.851456	3.91921
													5	78400	104000	0.753846	3.46992
													6	116000	122000	0.95082	4.37658
																0.217252
											Fig.4g (GSDMD)			intensity (GSDMD)	intensity (actin)	GSDMD/actin	fold of CAPON-Ave	Ave	SEM	TTEST
												Untreated	1		144000	0	0	0	0
													2		131000	0	0
													3		119000	0	0
												GFP	1		107000	0	0	0	0	0.00124466
													2		115000	0	0
													3		113000	0	0
													4		110000	0	0
												CAPON	1	8780	95700	0.091745	1.23822	1	0.15005
													2	3260	107000	0.0304673	0.411198
													3	4720	100000	0.0472	0.637029
													4	8000	103000	0.0776699	1.04826
													5	9030	104000	0.0868269	1.17185
													6	13500	122000	0.110656	1.49345
																#REF!

[truncated: 29 more sheets: Fig.4h, Fig.4i, Fig.5b, Fig.6a, Fig.6b, Fig.6c, Fig.6d, Fig.6e, Fig.7b, Fig.7c, Fig.7d, Fig.7g, Fig.8a, Fig.8b, Fig.8e, Fig.8h, Fig.9a, Fig.9c, Fig.9e, Fig.10a …]
